# Supplementary material for: Lipopolysaccharide transport regulates bacterial sensitivity to a cell wall-degrading intermicrobial toxin
Source: PLoS Pathog. 2023 Jun 26;19(6):e1011454. doi: 10.1371/journal.ppat.1011454 (PMC10328246; doi:10.1371/journal.ppat.1011454)
Supplement: S2 Table — (XLSX) [file ppat.1011454.s002.xlsx]

## Sheet: Sheet1
Name	Sequence	Function
CRISPRi_index_12_F	aatgatacggcgaccaccgagatctacacgatcggaagagcacacgtctgaactccagtcacCTTGTAgcggataacattgacattgtg	F index adapter for CRISPRi sequencing libraries- Truseq 12
CRISPRi_index_6_F	aatgatacggcgaccaccgagatctacacgatcggaagagcacacgtctgaactccagtcacGCCAATgcggataacattgacattgtg	F index adapter for CRISPRi sequencing libraries- Truseq 6
CRISPRi_index_14_F	aatgatacggcgaccaccgagatctacacgatcggaagagcacacgtctgaactccagtcacAGTTCCgcggataacattgacattgtg	F index adapter for CRISPRi sequencing libraries- Truseq 14
CRISPRi_index_10_F	aatgatacggcgaccaccgagatctacacgatcggaagagcacacgtctgaactccagtcacTAGCTTgcggataacattgacattgtg	F index adapter for CRISPRi sequencing libraries- Truseq 10
CRISPRi_index_13_F	aatgatacggcgaccaccgagatctacacgatcggaagagcacacgtctgaactccagtcacTTAGGCgcggataacattgacattgtg	F index adapter for CRISPRi sequencing libraries- Truseq 3
CRISPRi_index_1_F	aatgatacggcgaccaccgagatctacacgatcggaagagcacacgtctgaactccagtcacATCACGgcggataacattgacattgtg	F index adapter for CRISPRi sequencing libraries- Truseq 1
CRISPRi_index_23_F	aatgatacggcgaccaccgagatctacacgatcggaagagcacacgtctgaactccagtcacGAGTGGgcggataacattgacattgtg	F index adapter for CRISPRi sequencing libraries- Truseq 23
CRISPRi_index_13_F	aatgatacggcgaccaccgagatctacacgatcggaagagcacacgtctgaactccagtcacAGTCAAgcggataacattgacattgtg	F index adapter for CRISPRi sequencing libraries- Truseq 13
CRISPRi_index_5_F	aatgatacggcgaccaccgagatctacacgatcggaagagcacacgtctgaactccagtcacACAGTGgcggataacattgacattgtg	F index adapter for CRISPRi sequencing libraries- Truseq 5
CRISPRi_index_4_F	aatgatacggcgaccaccgagatctacacgatcggaagagcacacgtctgaactccagtcacTGACCAgcggataacattgacattgtg	F index adapter for CRISPRi sequencing libraries- Truseq 4
CRISPRi_index_R	CAAGCAGAAGACGGCATACGAGATCTGGAATTTGGTACCGAGA	universal R adapter primer for CRISPRi sequencing libraries
CRISPRi_custom_seq	GCGGATAACATTGACATTGTGAGCGGATAACAAGATACTACTAGT	custom sequencing primer for CRISPRi sequencing libraries
Tae1_KO_start_F	TGTTAAGCTAAAGCTTGACTGTACTTTCACCCAGCTGGAAATCGTGC	Tae1 knockout - start flank + upstream HindIII site - F primer
Tae1_KO_start_R	TTCAGCATGCTTGCGGCTCGAGTTGAGACTGTCCATGTATCACCTATGCGTGTCG	Tae1 knockout - start flank + SOE overlap- R primer
Tae1_KO_end_F	AACTCGAGCCGCAAGCATGCTGAACCCAGGGCCAGTTGATTCAGGCCGTGCTG	Tae1 knockout - end flank + SOE overlap - F primer
Tae1_KO_end_R	TCAATCAGTATCTAGACGCCGCCTTCGATCAGGCCTC	Tae1 knockout - end flank + downstream XbaI site - R primer
Tae1_KO_screen_F	GATGTTCAGCAACGAGGATCC	Tae1 knockout screen outside - F primer
Tae1_KO_screen_R	GTGTCGAAGATGGTCTCGATC	Tae1 knockout screen outside - R primer
LpxK_OE_F	GGGAATTCCATATGATCGAAAAAATCTGGTCTGG	lpxK start + upstream NdeI site - F primer
LpxK_OE_R	CCCAAGCTTCTAGTTGCCAGAAGCCAG	lpxK end + downstream HindIII site - R primer
MsbA_OE_F	GGGAATTCCATATGCATAACGACAAAGATCTCTC	msbA start + upstream NdeI site - F primer
MsbA_OE_R	CCCAAGCTTTCATTGGCCAAACTGCATTTT	msbA end + downstream HindIII site - R primer
pSCrhaB2_seq_F	GGTGAGCATCACATCACCACAATT	pSCrhaB2 seq F primer
pSCrhaB2_seq_R	CTGAGCCTTTCGTTTTATTTGATGCC	pSCrhaB2 seq R primer
Eco_rpoD_qPCR_F	GGCGAAATTGACATCGCTAAG	Eco rpoD qPCR F primer
Eco_rpoD_qPCR_R	GTAGGTGCCAGATCTTCTTCTG	Eco rpoD qPCR R primer
Eco_rfp_qPCR_F	GACGGTGCTCTGAAAGGTGA	Eco rfp qPCR F primer
Eco_rfp_qPCR_R	GTTTTGTAAGCACCCGGCAG	Eco rfp qPCR R primer
Eco_msbA_qPCR_F	CTTCCCAAGTGTCATGGATAG	Eco msbA qPCR F primer
Eco_msbA_qPCR_R	GCGCTTACCTTCATCTTTCT	Eco msbA qPCR R primer
Eco_lpxK_qPCR_F	GCGCTTAAAGTCGGTTGAT	Eco lpxK qPCR F primer
Eco_lpxK_qPCR_R	CATCTTCAGCGTGGCAAA	Eco lpxK qPCR R primer
Eco_ycaI_qPCR_F	GAACCGGAAGGCGTTATT	Eco ycaI qPCR F primer
Eco_ycaI_qPCR_R	CTACCTTGTAAAGGCCAGTG	Eco ycaI qPCR R primer
Eco_ycaQ_qPCR_F	CGCAAACAGAAGCAGAAATC	Eco ycaQ F primer
Eco_ycaQ_qPCR_R	TAGCGGCAGCAAATCATC	Eco ycaQ R primer
