# Supplementary material for: Lipopolysaccharide transport regulates bacterial sensitivity to a cell wall-degrading intermicrobial toxin
Source: PLoS Pathog. 2023 Jun 26;19(6):e1011454. doi: 10.1371/journal.ppat.1011454 (PMC10328246; doi:10.1371/journal.ppat.1011454)
Supplement: S3 Table — (XLSX) [file ppat.1011454.s003.xlsx]

## Sheet: Correction factors
	Correction Factor
CE	1.00557
TE	1.11594
PE	1.07786
CE_ON	0.9663
TE_ON	1.28607
PE_ON	1.54105

## Sheet: ce_growth_corr
sgRNA name	mean	SD	rep1	rep2	rep3	rep4
ECK0002_thrA_2as_05-essential-on-minimal 2006 / 08-division	0.125134	0.0720524	0.0984993	0.101736	0.230978	0.0693232
ECK0003_thrB_20as_05-essential-on-minimal 2006 / 08-division	0.142619	0.0247968	0.136913	0.176103	0.141081	0.116378
ECK0004_thrC_56as_05-essential-on-minimal 2006 / 08-division	#N/A	#N/A	#N/A	#N/A	#N/A	#N/A
ECK0026_ribF_36as_01-coliwiki essentials	-0.838373	0.261983	-1.00498	-0.450852	-0.906565	-0.991091
ECK0027_ileS_23as_01-coliwiki essentials	-2.27833	0.183186	-2.19212	-2.09987	-2.52548	-2.29583
ECK0028_lspA_87as_01-coliwiki essentials	-1.81315	0.128221	-1.88615	-1.67772	-1.73548	-1.95322
ECK0030_ispH_12as_01-coliwiki essentials	-0.311811	0.124858	-0.435235	-0.146191	-0.292815	-0.373002
ECK0032_dapB_21as_01-coliwiki essentials	-0.402554	0.101133	-0.544354	-0.313809	-0.350596	-0.401456
ECK0033_carA_41as_05-essential-on-minimal 2006 / 08-division	0.0633744	0.029959	0.0480095	0.0514106	0.108183	0.045894
ECK0034_carB_2as_05-essential-on-minimal 2006 / 08-division	-0.0135885	0.0259737	0.016127	-0.0368006	0.000202776	-0.0338833
ECK0049_folA_1_13-other (non-essential)	-2.85193	0.443675	-3.00875	-2.1906	-3.07854	-3.12984
ECK0049_folA_3_13-other (non-essential)	-0.0413314	0.0289897	-0.0595807	-0.0109375	-0.0230045	-0.0718027
ECK0049_folA_58as_03-PEC / 12-drug target (trimethoprim)	-0.813338	0.439053	-1.02689	-0.16466	-1.12377	-0.938038
ECK0053_pdxA_13as_05-essential-on-minimal 2006 / 08-division	#N/A	#N/A	#N/A	#N/A	#N/A	#N/A
ECK0055_lptD_17as_01-coliwiki essentials	-1.72129	0.468543	-2.17634	-1.08842	-1.67757	-1.94285
ECK0058_yabQ_1as_04-baba 2006 (removed in _03)	#N/A	#N/A	#N/A	#N/A	#N/A	#N/A
ECK0073_leuD_1as_05-essential-on-minimal 2006 / 08-division	-0.102166	0.0907075	-0.00843658	-0.0775986	-0.0969025	-0.225726
ECK0074_leuC_55as_05-essential-on-minimal 2006 / 08-division	0.0704366	0.0746148	0.131136	0.124485	0.0549727	-0.0288475
ECK0075_leuB_25as_05-essential-on-minimal 2006 / 08-division	0.0925809	0.0620888	0.159481	0.0141053	0.119154	0.0775834
ECK0076_leuA_1as_05-essential-on-minimal 2006 / 08-division	0.193489	0.0666089	0.196518	0.241878	0.0983619	0.237197
ECK0077_leuL_80as_05-essential-on-minimal 2006 / 08-division	0.192314	0.0435681	0.192345	0.243347	0.136896	0.196666
ECK0084_ftsL_57as_01-coliwiki essentials / 08-division	-4.09862	0.656004	-3.7986	-5.03589	-4.02444	-3.53557
ECK0085_ftsI_-11s_01-coliwiki essentials	0.164141	0.13619	0.0932509	0.060772	0.362512	0.140029
ECK0085_ftsI_1694as_01-coliwiki essentials	-3.24104	1.00266	-4.27986	-3.30806	-1.87545	-3.50079
ECK0085_ftsI_869as_01-coliwiki essentials	-7.00218	1.79684	-8.97146	-4.73109	-6.60334	-7.70281
ECK0086_murE_27as_01-coliwiki essentials / 09-mur	-7.38839	0.958783	-6.62091	-8.74595	-7.36878	-6.81793
ECK0087_murF_17as_02-coliwiki evidence of essentiality / 09-mur	-5.15479	0.275844	-4.86356	-5.40405	-5.37634	-4.97522
ECK0088_mraY_20as_02-coliwiki evidence of essentiality / 09-mur	-3.12137	0.140299	-3.27065	-3.03366	-2.97402	-3.20717
ECK0089_murD_42as_01-coliwiki essentials / 09-mur	-3.77542	0.200742	-3.49454	-3.77313	-3.94784	-3.88616
ECK0091_murG_47as_01-coliwiki essentials / 09-mur	-5.1439	0.883835	-4.63278	-4.71648	-6.46731	-4.75901
ECK0092_murC_35as_01-coliwiki essentials / 09-mur	-3.61914	0.830979	-2.95074	-3.52189	-4.81507	-3.18887
ECK0093_ddlB_23as_12-drug target (cycloserine D) (non-essential)	-4.89314	0.183076	-4.63505	-5.06205	-4.96446	-4.91101
ECK0094_ftsQ_57as_01-coliwiki essentials / 08-division	#N/A	#N/A	#N/A	#N/A	#N/A	#N/A
ECK0095_ftsA_53as_01-coliwiki essentials / 08-division	-7.37784	0.422139	-6.84869	-7.8662	-7.48563	-7.31084
ECK0096_ftsZ_-8s_01-coliwiki essentials	0.152717	0.0260339	0.162234	0.157454	0.115435	0.175746
ECK0096_ftsZ_1132as_01-coliwiki essentials	-4.39992	0.894211	-5.57629	-3.6087	-3.8106	-4.60407
ECK0096_ftsZ_11as_01-coliwiki essentials	0.316596	0.238849	0.397265	0.493789	-0.0359369	0.411265
ECK0096_ftsZ_45as_13-other (non-essential)	-0.111516	0.102423	-0.10191	0.0149791	-0.124265	-0.234867
ECK0096_ftsZ_608as_01-coliwiki essentials	-2.30559	0.537591	-2.32251	-1.72913	-2.15068	-3.02003
ECK0097_lpxC_62as_01-coliwiki essentials	-1.4342	0.129385	-1.5365	-1.45226	-1.24716	-1.50088
ECK0098_secM_55as_01-coliwiki essentials	-2.06823	0.217918	-2.28039	-1.87282	-1.88791	-2.23179
ECK0099_secA_53as_01-coliwiki essentials	-1.67956	0.149271	-1.87719	-1.53115	-1.70264	-1.60725
ECK0103_coaE_19as_03-PEC evidence of essentiality / 13-other	-0.0703863	0.243849	-0.237393	0.291051	-0.18948	-0.145723
ECK0108_nadC_6as_05-essential-on-minimal 2006 / 08-division	0.0327158	0.0163256	0.0399021	0.0447686	0.00864647	0.0375461
ECK0125_can_1as_01-coliwiki essentials	-0.265744	0.20456	-0.483611	0.0105633	-0.292172	-0.297758
ECK0130_panD_32as_05-essential-on-minimal 2006 / 08-division	0.127652	0.0466521	0.144017	0.181645	0.11334	0.0716045
ECK0132_panC_19as_05-essential-on-minimal 2006 / 08-division	-0.501596	0.0898697	-0.585612	-0.532677	-0.374833	-0.513259
ECK0133_panB_22as_05-essential-on-minimal 2006 / 08-division	0.078682	0.0503224	0.0229368	0.145239	0.0725092	0.0740424
ECK0141_folK_22as_01-coliwiki essentials	0.245932	0.170224	0.165687	0.500772	0.146306	0.170961
ECK0148_mrcB_8as_06-PBP (non-essential)	-0.499179	0.218075	-0.671576	-0.583347	-0.179909	-0.561883
ECK0153_hemL_1as_01-coliwiki essentials	-0.740354	0.0910023	-0.700518	-0.631859	-0.830093	-0.798947
ECK0155_erpA_25as_01-coliwiki essentials	0.0510217	0.0566761	-0.0199875	0.0993986	0.0939434	0.0307324
ECK0164_dapD_31as_01-coliwiki essentials	-0.580479	0.0388801	-0.564341	-0.533554	-0.605522	-0.618499
ECK0166_map_22as_01-coliwiki essentials	-0.769471	0.339788	-0.826777	-0.273168	-1.00324	-0.974697
ECK0168_rpsB_17as_01-coliwiki essentials	-3.26088	0.367567	-2.85815	-3.04566	-3.62407	-3.51564
ECK0170_pyrH_11as_01-coliwiki essentials	-3.68498	0.633934	-3.39594	-2.92766	-4.18458	-4.23173
ECK0171_frr_68as_01-coliwiki essentials	-0.466834	0.264763	-0.683265	-0.0815044	-0.570164	-0.532403
ECK0172_dxr_16as_01-coliwiki essentials / 12-drug target (fosmidomycin)	-0.449469	0.113764	-0.515776	-0.381564	-0.328166	-0.57237
ECK0173_ispU_25as_01-coliwiki essentials	-2.63636	0.349278	-2.88336	-2.1427	-2.88391	-2.63548
ECK0174_cdsA_18as_01-coliwiki essentials	-4.36533	0.268705	-3.97223	-4.41421	-4.52245	-4.55243
ECK0175_rseP_62as_01-coliwiki essentials	-0.228628	0.161477	-0.12721	-0.108497	-0.219058	-0.459747
ECK0176_bamA_50as_01-coliwiki essentials	-0.981327	0.164253	-0.997603	-0.992684	-0.767308	-1.16771
ECK0178_lpxD_7as_01-coliwiki essentials	-2.55774	0.355772	-2.83493	-2.88967	-2.19324	-2.31311
ECK0179_fabZ_55as_01-coliwiki essentials	-2.87472	0.678827	-2.61768	-3.88916	-2.48154	-2.5105
ECK0180_lpxA_17as_01-coliwiki essentials	-2.28786	0.747819	-2.06716	-3.38221	-1.6933	-2.00876
ECK0181_lpxB_19as_01-coliwiki essentials	-4.67798	0.230014	-4.59377	-4.66687	-4.99672	-4.45457
ECK0183_dnaE_-11as_01-coliwiki essentials	-2.36026	0.44874	-2.46242	-1.69985	-2.61013	-2.66863
ECK0183_dnaE_13as_01-coliwiki essentials	-0.61951	0.394852	-0.995134	-0.0676406	-0.650448	-0.764818
ECK0184_accA_18as_01-coliwiki essentials	-0.463026	0.191792	-0.542632	-0.192729	-0.478455	-0.638289
ECK0187_tilS_35as_01-coliwiki essentials	0.0604142	0.0521923	0.0115088	0.13124	0.0656384	0.0332698
ECK0194_proS_14as_01-coliwiki essentials	-3.67328	0.546748	-3.61306	-2.97863	-4.30145	-3.79998
ECK0196_rcsF_15as_10-rcs-related (non-essential)	0.0563347	0.0672886	-0.00326967	0.152492	0.0304325	0.0456839
ECK0243_proB_15as_05-essential-on-minimal 2006 / 08-division	0.237898	0.051662	0.18739	0.302342	0.255482	0.206377
ECK0244_proA_26as_05-essential-on-minimal 2006 / 08-division	0.121861	0.0383966	0.149787	0.159633	0.0944063	0.0836175
ECK0271_yagG_17as_04-baba 2006	0.101155	0.0527347	0.0651981	0.0470346	0.151851	0.140536
ECK0366_hemB_1as_01-coliwiki essentials	-0.388532	0.106141	-0.510573	-0.292326	-0.307371	-0.443858
ECK0371_ampH_28as_06-PBP (non-essential)	0.107911	0.0648252	0.0312187	0.162294	0.161012	0.0771203
ECK0381_proC_49as_05-essential-on-minimal 2006 / 08-division	#N/A	#N/A	#N/A	#N/A	#N/A	#N/A
ECK0402_secD_2as_01-coliwiki essentials	-0.36302	0.273818	-0.295921	-0.109326	-0.294711	-0.752122
ECK0403_secF_36as_01-coliwiki essentials	-0.149078	0.177495	-0.0275669	-0.0455491	-0.113767	-0.40943
ECK0408_ribD_2as_01-coliwiki essentials	-0.00055794	0.149288	-0.0510089	0.218044	-0.11921	-0.0500568
ECK0409_ribE_32as_01-coliwiki essentials	-2.23304	0.484011	-2.3926	-1.5243	-2.61769	-2.39757
ECK0410_nusB_2as_03-PEC evidence of essentiality / 13-other	-1.92448	0.333071	-1.95268	-1.44485	-2.15619	-2.14422
ECK0411_thiL_23as_01-coliwiki essentials	-0.0164074	0.0944216	-0.0197802	0.0990011	-0.0126767	-0.132174
ECK0414_dxs_19as_01-coliwiki essentials	-2.61603	0.118174	-2.72593	-2.47691	-2.70149	-2.5598
ECK0415_ispA_12as_01-coliwiki essentials	0.0807159	0.172635	0.0147896	0.333754	0.0291623	-0.0548421
ECK0449_ffs_22as_01-coliwiki essentials (4.5S RNA)	-3.3092	0.255553	-3.27913	-3.66092	-3.24731	-3.04943
ECK0464_dnaX_1as_01-coliwiki essentials	-4.38659	0.817676	-4.07451	-5.6089	-3.92481	-3.93813
ECK0468_adk_28as_01-coliwiki essentials	-1.97054	0.232165	-2.05266	-1.64461	-2.18993	-1.99496
ECK0469_hemH_27as_01-coliwiki essentials	-1.05195	0.20636	-1.13494	-0.759238	-1.07558	-1.23803
ECK0515_purK_20as_05-essential-on-minimal 2006 / 08-division	0.176195	0.0871241	0.0918656	0.296387	0.141365	0.17516
ECK0516_purE_21as_05-essential-on-minimal 2006 / 08-division	0.231152	0.138132	0.131063	0.427679	0.227379	0.138488
ECK0517_lpxH_48as_01-coliwiki essentials	-0.297626	0.060054	-0.241389	-0.250334	-0.35493	-0.343849
ECK0519_cysS_33as_01-coliwiki essentials	-4.229	0.69167	-4.63146	-3.56326	-3.73001	-4.99126
ECK0522_folD_88as_03-PEC evidence of essentiality / 13-other	-0.153435	0.139	-0.239013	0.0525009	-0.191402	-0.235826
ECK0529_argU_7as_01-coliwiki essentials (tRNA)	0.371272	0.103196	0.301239	0.494495	0.416944	0.272408
ECK0577_fes_54as_05-essential-on-minimal 2006 / 08-division	0.0824594	0.0744202	0.043231	0.185277	0.0859005	0.0154295
ECK0625_dacA_1as_06-PBP (non-essential)	0.278285	0.0575798	0.213768	0.261386	0.285949	0.352039
ECK0627_mrdB_15as_01-coliwiki essentials / 06-PBP	#N/A	#N/A	#N/A	#N/A	#N/A	#N/A
ECK0628_mrdA_43as_01-coliwiki essentials / 06-PBP	-0.638552	0.17622	-0.836671	-0.6108	-0.414396	-0.692341
ECK0632_nadD_34as_02-coliwiki evidence of essentiality	0.185512	0.185806	0.0974689	0.463273	0.108984	0.0723201
ECK0633_holA_-16as_01-coliwiki essentials	-0.913694	0.385917	-1.36207	-0.429565	-1.00484	-0.858305
ECK0633_holA_17as_01-coliwiki essentials	-2.29246	0.228604	-1.99995	-2.55867	-2.30625	-2.30497
ECK0634_lptE_49as_01-coliwiki essentials	-1.73137	0.309205	-1.84245	-1.53825	-1.43047	-2.11432
ECK0635_leuS_1as_01-coliwiki essentials	-4.2408	0.580558	-4.12858	-3.64298	-4.15474	-5.03689
ECK0639_djlB_23as_14-yamamoto 2009 essentiality is uncertain	-0.0625385	0.0495882	-0.0452664	-0.0656576	-0.0105864	-0.128644
ECK0649_lnt_13as_01-coliwiki essentials	-1.40472	0.447097	-1.62196	-0.993964	-1.07424	-1.9287
ECK0660_leuW_30as_01-coliwiki essentials (tRNA)	-0.120226	0.345889	-0.251548	0.395497	-0.28227	-0.342584
ECK0668_glnS_20as_01-coliwiki essentials	#N/A	#N/A	#N/A	#N/A	#N/A	#N/A
ECK0672_fldA_37as_02-coliwiki evidence of essentiality	0.375658	0.36291	0.0905783	0.88653	0.379719	0.145804
ECK0709_gltA_28as_05-essential-on-minimal 2006 / 08-division	0.10471	0.11333	0.032454	0.272832	0.0717786	0.041775
ECK0721_cydA_41as_04-baba 2006	-1.59616	0.522936	-1.7513	-0.819519	-1.91036	-1.90345
ECK0729_tolB_-16as_13-other (non-essential)	-0.0248618	0.0449392	-0.034657	-0.0722158	-0.0285922	0.0360179
ECK0730_pal_22as_13-other (non-essential)	-0.0202517	0.0804331	0.009574	-0.13988	0.0152807	0.0340191
ECK0731_ybgF_60as_13-other (non-essential)	0.103704	0.0299949	0.107034	0.0603731	0.121425	0.125984
ECK0739_nadA_22as_05-essential-on-minimal 2006 / 08-division	0.139083	0.0533519	0.0762633	0.17091	0.193947	0.11521
ECK0763_bioA_22as_05-essential-on-minimal 2006 / 08-division	0.13143	0.0735212	0.156707	0.218493	0.0462166	0.104303
ECK0764_bioB_1as_05-essential-on-minimal 2006 / 08-division	0.197908	0.0411982	0.166946	0.258401	0.187483	0.1788
ECK0765_bioF_53as_05-essential-on-minimal 2006 / 08-division	0.0647744	0.0802853	0.0178943	0.174739	0.0723311	-0.00586661
ECK0766_bioC_26as_05-essential-on-minimal 2006 / 08-division	-0.0057377	0.0618123	-0.040504	0.0019361	0.0779073	-0.0622902
ECK0767_bioD_26as_05-essential-on-minimal 2006 / 08-division	0.0834141	0.0508742	0.046235	0.156243	0.0507106	0.0804679
ECK0829_dacC_17as_06-PBP (non-essential)	0.220698	0.0577109	0.303083	0.218282	0.181382	0.180044
ECK0875_infA_7as_01-coliwiki essentials	-4.02689	0.505632	-4.00861	-4.40968	-4.37079	-3.31847
ECK0877_cydC_18as_04-baba 2006	-0.0180654	0.0307825	0.0263075	-0.0245254	-0.0445488	-0.0294951
ECK0881_ftsK_9as_01-coliwiki essentials / 08-division	-0.116097	0.148117	-0.235627	-0.24156	0.0601455	-0.0473473
ECK0882_lolA_16as_02-coliwiki evidence of essentiality	-2.71393	0.237802	-2.86873	-2.39718	-2.66793	-2.92187
ECK0884_serS_14as_01-coliwiki essentials	-1.09675	0.307771	-1.37071	-0.67376	-1.07356	-1.26897
ECK0898_serC_34as_05-essential-on-minimal 2006 / 08-division	0.0169765	0.0421137	-0.0379401	0.0097611	0.0607428	0.0353422
ECK0899_aroA_11as_05-essential-on-minimal 2006 / 08-division	0.0801244	0.0229093	0.0469041	0.0835797	0.0921797	0.0978343
ECK0902_rpsA_38as_01-coliwiki essentials	-3.60083	0.541338	-3.78265	-2.95733	-4.23504	-3.4283
ECK0905_msbA_40as_01-coliwiki essentials	-0.838518	0.12305	-0.872765	-0.757275	-0.726838	-0.997195
ECK0906_lpxK_-1as_01-coliwiki essentials	-2.36682	0.282415	-2.52121	-1.944	-2.48324	-2.51884
ECK0906_lpxK_32as_01-coliwiki essentials	-1.13995	0.385724	-1.39416	-0.566674	-1.26652	-1.33247
ECK0909_kdsB_25as_01-coliwiki essentials	-1.53775	0.234636	-1.76062	-1.21588	-1.64637	-1.52811
ECK0913_mukF_17as_01-coliwiki essentials	-0.0759511	0.0484982	-0.105453	-0.0931017	-0.00361721	-0.101632
ECK0914_mukE_64as_01-coliwiki essentials	-0.854194	0.13287	-0.802074	-0.832355	-0.73782	-1.04453
ECK0915_mukB_62as_01-coliwiki essentials	-0.773779	0.128554	-0.676577	-0.652128	-0.856905	-0.909505
ECK0921_asnS_15as_01-coliwiki essentials	-2.37926	0.517474	-2.63792	-1.60385	-2.66644	-2.60884
ECK0936_pyrD_12as_05-essential-on-minimal 2006 / 08-division	0.15402	0.053106	0.0855397	0.138629	0.193042	0.198871
ECK0945_fabA_22as_01-coliwiki essentials	-2.42042	0.518649	-2.69834	-1.64933	-2.58466	-2.74936
ECK0946_ycbZ_7as_01-coliwiki essentials	0.101578	0.0330161	0.0784815	0.0928818	0.0846427	0.150305
ECK0962_serT_1as_01-coliwiki essentials (tRNA)	0.317039	0.117928	0.314599	0.470311	0.300139	0.183109
ECK1047_pyrC_12as_05-essential-on-minimal 2006 / 08-division	0.166819	0.0576767	0.117328	0.227241	0.117651	0.205056
ECK1054_murJ_1as_01-coliwiki essentials / 09-mur	-0.434292	0.0510214	-0.481841	-0.36258	-0.438817	-0.453928
ECK1069_rne_52as_01-coliwiki essentials	-0.760434	0.524499	-0.61523	-0.16416	-1.42594	-0.836405
ECK1078_fabD_27as_01-coliwiki essentials	-1.98971	0.491325	-2.15342	-1.26657	-2.36427	-2.17459
ECK1079_fabG_35as_01-coliwiki essentials	-2.24511	0.591162	-2.46156	-1.37595	-2.70013	-2.44279
ECK1080_acpP_74as_01-coliwiki essentials	-3.86943	0.305157	-3.69229	-4.0496	-4.19618	-3.53965
ECK1084_tmk_56as_01-coliwiki essentials	-1.04844	0.0775837	-0.970184	-1.11342	-1.11681	-0.993333
ECK1085_holB_16as_01-coliwiki essentials	-1.23664	0.51152	-1.75972	-0.592824	-1.50863	-1.08541
ECK1102_lolC_9as_01-coliwiki essentials	-2.87645	0.243426	-3.11824	-2.62935	-2.70847	-3.04974
ECK1103_lolD_15as_01-coliwiki essentials	-3.48597	0.0742198	-3.53935	-3.38732	-3.54681	-3.4704
ECK1104_lolE_13as_01-coliwiki essentials	0.119586	0.0650117	0.057774	0.210727	0.112732	0.0971115
ECK1117_purB_13as_04-baba 2006	0.201863	0.0863704	0.149347	0.316985	0.217512	0.123609
ECK1119_mnmA_13as_03-PEC evidence of essentiality / 13-other	-0.146992	0.299804	-0.168046	0.282025	-0.382049	-0.319897
ECK1122_icd_25as_05-essential-on-minimal 2006 / 08-division	-0.537563	0.244292	-0.735305	-0.18297	-0.585194	-0.646784
ECK1131_ymfK_14as_04-baba 2006 (removed in _03)	-0.0217226	0.141823	-0.0975543	-0.171018	0.149834	0.0318478
ECK1162_minE_46as_04-baba 2006 / 07-min	-1.84905	0.201149	-2.12946	-1.76585	-1.84095	-1.65993
ECK1163_minD_55as_04-baba 2006 / 07-min	0.239466	0.0640936	0.161555	0.297822	0.285694	0.212794
ECK1164_minC_15as_07-min (non-essential)	-0.0394785	0.110744	-0.125316	0.0406949	0.0705464	-0.143839
ECK1192_pth_26as_01-coliwiki essentials	-0.215139	0.120599	-0.220251	-0.0615562	-0.222304	-0.356444
ECK1195_prs_6as_04-baba 2006	-2.49967	0.439321	-2.60945	-1.85867	-2.85185	-2.67869
ECK1196_ispE_18as_01-coliwiki essentials	-0.135051	0.0454136	-0.141182	-0.113661	-0.0898798	-0.195479
ECK1197_lolB_6as_01-coliwiki essentials	-0.747682	0.2259	-0.928813	-0.456402	-0.923947	-0.681568
ECK1198_hemA_8as_01-coliwiki essentials	-3.75832	0.655877	-4.40829	-4.1229	-2.91901	-3.58309
ECK1199_prfA_1as_01-coliwiki essentials	-3.96631	0.162018	-3.83151	-4.11134	-3.82067	-4.10171
ECK1200_prmC_39as_01-coliwiki essentials	-3.96741	0.497441	-3.53958	-3.62567	-4.62275	-4.08163
ECK1203_kdsA_1as_01-coliwiki essentials	-3.26709	0.45603	-3.4155	-2.60965	-3.66318	-3.38004
ECK1224_tpr_14-yamamoto 2009 essentiality is uncertain	#N/A	#N/A	#N/A	#N/A	#N/A	#N/A
ECK1254_trpA_28as_05-essential-on-minimal 2006 / 08-division	0.155686	0.0372461	0.112402	0.20295	0.148874	0.15852
ECK1255_trpB_20as_05-essential-on-minimal 2006 / 08-division	0.149873	0.0526771	0.134264	0.219	0.153692	0.0925336
ECK1256_trpC_58as_05-essential-on-minimal 2006 / 08-division	0.0582525	0.0217393	0.047419	0.0893409	0.0400997	0.0561506
ECK1257_trpD_50as_05-essential-on-minimal 2006 / 08-division	0.0650342	0.0405597	0.0128387	0.0646771	0.111681	0.0709404
ECK1258_trpE_18as_05-essential-on-minimal 2006 / 08-division	0.201068	0.0340625	0.185893	0.249597	0.171369	0.197414
ECK1268_topA_32as_01-coliwiki essentials	-0.0369512	0.398044	-0.499712	0.472365	-0.0787083	-0.0417501
ECK1269_cysB_51as_05-essential-on-minimal 2006 / 08-division	0.172069	0.0331966	0.160613	0.188178	0.207851	0.131635
ECK1272_ribA_28as_01-coliwiki essentials	-0.566312	0.228221	-0.77041	-0.254677	-0.543597	-0.696563
ECK1276_pyrF_29as_05-essential-on-minimal 2006 / 08-division	0.00642315	0.0663021	0.0579965	-0.0896129	0.0412383	0.0160707
ECK1283_fabI_16as_01-coliwiki essentials	-3.80434	0.962181	-3.41701	-5.24408	-3.25915	-3.29712
ECK1354_racR_26as_04-baba 2006	-1.20303	0.205106	-0.998661	-1.4646	-1.08961	-1.25923
ECK1563_dicC_108as_08-division (non-essential)	0.0693037	0.0253102	0.0349493	0.0907618	0.065802	0.0857015
ECK1564_dicA_57as_04-baba 2006 / 08-division	-2.03479	0.308708	-1.73812	-2.45996	-1.90398	-2.03709
ECK1566_ydfB_54as_04-baba 2006	0.075358	0.0668152	0.0124326	0.114605	0.148892	0.0255022
ECK1569_dicB_19as_08-division (non-essential)	0.164649	0.118831	0.134318	0.309403	0.190933	0.0239431
ECK1633_tyrS_53as_01-coliwiki essentials	-1.54677	0.276792	-1.70838	-1.13264	-1.66005	-1.686
ECK1634_pdxH_1as_05-essential-on-minimal 2006 / 08-division	0.458843	0.145203	0.478801	0.655445	0.369944	0.33118
ECK1651_mepH_18as_11-hydrolase (non-essential)	-0.0719355	0.150498	-0.171579	0.141991	-0.18258	-0.0755746
ECK1658_ribC_28as_01-coliwiki essentials	-0.645331	0.175456	-0.830888	-0.456112	-0.542013	-0.752309
ECK1687_ydiL_21as_04-baba 2006	0.151681	0.150933	0.0812951	0.371531	0.121018	0.0328796
ECK1691_aroD_11as_05-essential-on-minimal 2006 / 08-division	0.00146358	0.0692974	0.0130333	-0.0737081	-0.0241774	0.0907064
ECK1711_pheT_41as_01-coliwiki essentials	-2.90607	0.352107	-2.61766	-2.61932	-3.33706	-3.05024
ECK1712_pheS_1as_01-coliwiki essentials	-4.50579	0.412955	-4.53144	-3.91475	-4.75869	-4.81828
ECK1714_rplT_98as_01-coliwiki essentials	-4.21615	0.406337	-3.86966	-4.58029	-4.55556	-3.85911
ECK1716_infC_35as_01-coliwiki essentials	-3.0735	0.447422	-3.31924	-3.10996	-2.43288	-3.4319
ECK1717_thrS_6as_01-coliwiki essentials	-3.93268	0.933565	-3.23744	-4.73418	-4.74071	-3.01837
ECK1738_nadE_46as_01-coliwiki essentials	-0.244275	0.352153	-0.468322	0.28141	-0.394719	-0.395469
ECK1777_gapA_36as_01-coliwiki essentials	-0.0472378	0.299308	-0.195327	0.401013	-0.176729	-0.217908
ECK1805_tsaB_25as_01-coliwiki essentials	0.127046	0.0353701	0.106092	0.0886834	0.163153	0.150255
ECK1810_pabB_19as_05-essential-on-minimal 2006 / 08-division	-0.0262708	0.0556916	0.0523028	-0.0790303	-0.0365217	-0.0418339
ECK1857_mepM_16as_11-hydrolase (non-essential)	-0.346823	0.259361	-0.462079	0.0288784	-0.55906	-0.395032
ECK1867_aspS_29as_01-coliwiki essentials	-6.09306	1.59408	-6.02209	-5.10254	-4.88114	-8.36646
ECK1877_argS_1as_01-coliwiki essentials	-3.4101	0.157243	-3.25898	-3.41909	-3.62462	-3.33771
ECK1908_leuZ_4as_01-coliwiki essentials (tRNA)	-0.0550067	0.342879	-0.235751	0.459021	-0.233216	-0.210081
ECK1909_cysT_41as_01-coliwiki essentials (tRNA)	0.071641	0.0554681	0.00362621	0.0923954	0.0561777	0.134365
ECK1911_pgsA_17as_01-coliwiki essentials	-0.0586193	0.155409	-0.125549	0.159352	-0.0668408	-0.20144
ECK1949_rcsA_2as_10-rcs-related (non-essential)	-0.10625	0.0285105	-0.0882033	-0.146601	-0.10596	-0.0842365
ECK1971_serU_12as_08-division (non-essential) (tRNA)	0.124634	0.0481443	0.141485	0.167269	0.134149	0.0556312
ECK2004_dacD_11as_06-PBP (non-essential)	-0.0437142	0.0564307	0.0246741	-0.0653642	-0.0263688	-0.107798
ECK2012_yefM_61as_04-baba 2006	-0.0218265	0.0929308	-0.0606166	0.114117	-0.0458699	-0.0949363
ECK2014_hisG_44as_05-essential-on-minimal 2006 / 08-division	-0.0124421	0.0824659	0.0715465	-0.119185	-0.0301755	0.0280456
ECK2015_hisD_2as_05-essential-on-minimal 2006 / 08-division	0.0446402	0.030439	0.0647765	0.0416679	0.0693597	0.00275657
ECK2016_hisC_11as_05-essential-on-minimal 2006 / 08-division	-0.00275903	0.0480037	0.0318747	-0.0252224	0.0418258	-0.0595142
ECK2017_hisB_41as_05-essential-on-minimal 2006 / 08-division	-0.0347185	0.0461518	0.0325688	-0.042753	-0.0597415	-0.0689482
ECK2018_hisH_18as_05-essential-on-minimal 2006 / 08-division	0.159041	0.0424736	0.157042	0.10078	0.199118	0.179226
ECK2019_hisA_13as_05-essential-on-minimal 2006 / 08-division	0.0149152	0.0627355	-0.0306983	0.0708359	0.0669735	-0.0474502
ECK2021_hisI_47as_05-essential-on-minimal 2006 / 08-division	0.160834	0.047687	0.142919	0.231283	0.143465	0.12567
ECK2107_metG_46as_01-coliwiki essentials	-4.89726	0.564124	-5.32273	-4.98804	-4.07692	-5.20136
ECK2127_pbpG_6as_06-PBP (non-essential)	0.0432042	0.0507345	0.0158619	0.0203338	0.0173662	0.119255
ECK2146_folE_6as_01-coliwiki essentials	-0.487631	0.27344	-0.562286	-0.0876002	-0.704053	-0.596586
ECK2169_mepS_19as_11-hydrolase (non-essential)	-0.0787745	0.149042	-0.0446532	-0.298054	0.00259598	0.0250133
ECK2179_rplY_53as_14-yamamoto 2009 essentiality is uncertain	-1.60926	0.406525	-1.72277	-1.01286	-1.92356	-1.77786
ECK2182_yejM_27as_03-PEC evidence of essentiality / 13-other	-4.26297	0.257874	-3.99728	-4.61622	-4.20726	-4.23111
ECK2206_apbE_19as_01-coliwiki essentials	-0.00245556	0.0972548	-0.0962839	-0.0168401	0.133839	-0.0305372
ECK2209_rcsD_26as_10-rcs-related (non-essential)	0.0169793	0.0591691	0.0800616	-0.0589325	0.00497311	0.0418148
ECK2210_rcsB_29as_10-rcs-related (non-essential)	0.166754	0.118839	0.176742	0.328766	0.105538	0.0559701
ECK2211_rcsC_11as_10-rcs-related (non-essential)	0.0355766	0.0263357	0.0435986	0.00209784	0.0652092	0.0314008
ECK2223_gyrA_11as_01-coliwiki essentials	-0.179963	0.437267	-0.394834	0.474994	-0.371439	-0.428573
ECK2224_ubiG_22as_05-essential-on-minimal 2006 / 08-division	-0.184121	0.140895	-0.275601	0.0236351	-0.267392	-0.217126
ECK2226_nrdA_69as_01-coliwiki essentials	-0.841637	0.501915	-0.977053	-0.105706	-1.22997	-1.05382
ECK2227_nrdB_14as_01-coliwiki essentials / 08-division	0.146863	0.491909	0.330517	0.751465	-0.157885	-0.336644
ECK2306_purF_25as_05-essential-on-minimal 2006 / 08-division	0.232145	0.0813317	0.122721	0.263589	0.314963	0.227308
ECK2309_folC_1as_01-coliwiki essentials / 12-drug target (sulfamethoxazole)	-0.196124	0.0120097	-0.179068	-0.202435	-0.206199	-0.196794
ECK2310_accD_39as_02-coliwiki evidence of essentiality	-6.12092	1.25905	-7.0716	-4.30988	-6.8688	-6.2334
ECK2314_pdxB_11as_05-essential-on-minimal 2006 / 08-division	-0.0513899	0.126668	-0.0160347	-0.214873	0.0899695	-0.0646212
ECK2317_fabB_26as_01-coliwiki essentials	-2.22044	0.528501	-2.79108	-1.51156	-2.27844	-2.30069
ECK2323_aroC_40as_05-essential-on-minimal 2006 / 08-division	-0.0138797	0.131874	0.000155727	-0.177495	0.144632	-0.0228113
ECK2394_gltX_27as_01-coliwiki essentials	-0.299735	0.0703234	-0.337337	-0.212029	-0.372087	-0.277487
ECK2406_ligA_50as_01-coliwiki essentials	-0.422414	0.161874	-0.437586	-0.229488	-0.623898	-0.398685
ECK2407_zipA_28as_13-other (non-essential)	#N/A	#N/A	#N/A	#N/A	#N/A	#N/A
ECK2407_zipA_37as_13-other (non-essential)	-1.60374	0.29898	-1.55214	-1.93792	-1.2238	-1.70109
ECK2407_zipA_49as_01-coliwiki essentials	-2.27785	0.305045	-2.30638	-2.6842	-1.9638	-2.15704
ECK2409_cysK_2as_05-essential-on-minimal 2006 / 08-division	-0.0936968	0.138493	-0.126899	-0.275668	0.0232314	0.00454943
ECK2411_ptsI_26as_05-essential-on-minimal 2006 / 08-division	-0.561356	0.125195	-0.433771	-0.695535	-0.478318	-0.637802
ECK2417_cysA_19as_05-essential-on-minimal 2006 / 08-division	0.0491911	0.0429848	0.0756401	-0.0109838	0.0479736	0.0841345
ECK2419_cysU_16as_05-essential-on-minimal 2006 / 08-division	0.0360273	0.0511515	0.0251603	-0.0309603	0.085283	0.0646259
ECK2420_cysP_7as_05-essential-on-minimal 2006 / 08-division	-0.0270618	0.140906	0.0369783	-0.237834	0.034644	0.0579645
ECK2425_yfeW_59as_06-PBP (non-essential)	0.212357	0.0516635	0.184253	0.282156	0.16434	0.21868
ECK2467_dapE_12as_01-coliwiki essentials	-0.0332122	0.0392216	-0.0809821	0.0116535	-0.0443277	-0.0191925
ECK2472_purC_43as_05-essential-on-minimal 2006 / 08-division	0.128403	0.0160747	0.126964	0.150649	0.123558	0.112442
ECK2474_dapA_1as_01-coliwiki essentials	-0.315081	0.199223	-0.319765	-0.0353496	-0.414055	-0.491154
ECK2492_hda_12as_03-PEC evidence of essentiality / 13-other	-0.949923	0.404274	-1.19999	-0.377275	-1.26585	-0.956576
ECK2495_purM_8as_05-essential-on-minimal 2006 / 08-division	0.155679	0.0589716	0.108358	0.230021	0.108242	0.176094
ECK2503_guaA_32as_05-essential-on-minimal 2006 / 08-division	0.00317343	0.176068	0.0172483	0.219635	-0.0136762	-0.210513
ECK2504_guaB_1as_05-essential-on-minimal 2006 / 08-division	0.0797027	0.0394539	0.0749908	0.132455	0.0368299	0.0745347
ECK2507_der_9as_01-coliwiki essentials	-3.463	0.100397	-3.4095	-3.34866	-3.53647	-3.55738
ECK2510_hisS_22as_01-coliwiki essentials	-2.14033	0.0731298	-2.07719	-2.11036	-2.12847	-2.2453
ECK2511_ispG_11as_01-coliwiki essentials	-0.0877791	0.230999	-0.262775	0.244256	-0.10765	-0.224947
ECK2512_rodZ_16as_13-other (non-essential)	-0.18693	0.107262	-0.322637	-0.128269	-0.078801	-0.218012
ECK2515_pbpC_6as_06-PBP (non-essential)	0.113687	0.112778	0.104502	0.260818	0.103495	-0.0140679
ECK2527_iscS_12as_05-essential-on-minimal 2006 / 08-division	-0.172896	0.0648401	-0.109747	-0.259558	-0.140667	-0.181612
ECK2530_suhB_1as_03-PEC evidence of essentiality / 13-other	-1.30063	0.322533	-1.4313	-0.819926	-1.51218	-1.43911
ECK2548_glyA_28as_05-essential-on-minimal 2006 / 08-division	-0.212752	0.0530241	-0.259022	-0.144468	-0.197407	-0.250109
ECK2555_purL_27as_05-essential-on-minimal 2006 / 08-division	0.223996	0.0558628	0.191444	0.227952	0.301055	0.175534
ECK2557_tadA_23as_04-baba 2006	0.0564183	0.0779931	0.0174717	0.172608	0.00664831	0.0289451
ECK2561_acpS_64as_01-coliwiki essentials	-0.388995	0.0860226	-0.328433	-0.516552	-0.352572	-0.358424
ECK2562_pdxJ_35as_05-essential-on-minimal 2006 / 08-division	-1.03641	0.37067	-1.06905	-1.53723	-0.67476	-0.86462
ECK2564_era_37as_01-coliwiki essentials	-1.71945	0.461113	-1.73495	-1.07664	-2.15074	-1.91546
ECK2565_rnc_8as_04-baba 2006	-1.38921	0.385743	-1.58833	-0.812534	-1.53984	-1.61614
ECK2566_lepB_19as_01-coliwiki essentials	-0.00869813	0.0820494	-0.0607538	0.0458101	0.0752588	-0.0951076
ECK2571_rpoE_15as_13-other (non-essential)	-3.03733	0.324189	-2.97965	-3.37248	-2.61474	-3.18244
ECK2571_rpoE_22as_13-other (non-essential)	-3.62134	0.449874	-3.67626	-4.12183	-3.02787	-3.65939
ECK2571_rpoE_23as_04-baba 2006	-1.61004	0.204654	-1.56145	-1.87776	-1.38299	-1.61797
ECK2572_nadB_15as_05-essential-on-minimal 2006 / 08-division	0.104924	0.0516501	0.0989749	0.0351915	0.153752	0.131777
ECK2583_pssA_42as_01-coliwiki essentials	0.180782	0.398336	0.138338	0.755524	-0.052108	-0.118627
ECK2593_bamD_32as_01-coliwiki essentials	0.0877381	0.336036	-0.00486278	0.554426	0.0463275	-0.244938
ECK2596_pheA_18as_05-essential-on-minimal 2006 / 08-division	0.142418	0.0314445	0.122253	0.109357	0.174031	0.164033
ECK2597_tyrA_19as_05-essential-on-minimal 2006 / 08-division	-0.0289047	0.0878436	0.00618533	-0.159786	0.0290008	0.00898079
ECK2603_rplS_54as_01-coliwiki essentials	-2.4921	0.397483	-2.58152	-1.93447	-2.87691	-2.57549
ECK2604_trmD_23as_01-coliwiki essentials	-2.68713	0.307174	-2.9305	-2.61558	-2.92057	-2.28189
ECK2606_rpsP_45as_01-coliwiki essentials	-5.7711	0.231147	-5.86162	-5.61336	-6.05466	-5.55475
ECK2607_ffh_19as_01-coliwiki essentials	-3.97223	0.165411	-3.79032	-4.12914	-3.87506	-4.09441
ECK2610_grpE_27as_01-coliwiki essentials	0.252194	0.0675045	0.24285	0.350287	0.204454	0.211183
ECK2611_nadK_42as_01-coliwiki essentials	-1.0877	0.188383	-1.2999	-1.01035	-0.868021	-1.17252
ECK2690_serV_13as_03-PEC (tRNA)	-2.0162	0.313839	-1.98842	-1.62423	-2.38883	-2.06331
ECK2691_csrA_34as_03-PEC evidence of essentiality / 13-other	#N/A	#N/A	#N/A	#N/A	#N/A	#N/A
ECK2692_alaS_16as_03-PEC evidence of essentiality / 13-other	-4.02368	0.218217	-3.79322	-3.88162	-4.20051	-4.21937
ECK2741_ispF_34as_01-coliwiki essentials	-0.489015	0.0895788	-0.543763	-0.51773	-0.355719	-0.538847
ECK2742_ispD_10as_01-coliwiki essentials	-0.567666	0.104696	-0.710678	-0.459394	-0.54305	-0.557541
ECK2743_ftsB_91as_01-coliwiki essentials / 08-division	-0.537304	0.139834	-0.689723	-0.408419	-0.429253	-0.621819
ECK2745_cysC_38as_05-essential-on-minimal 2006 / 08-division	0.0900247	0.0463597	0.0479819	0.0561998	0.10982	0.146097
ECK2746_cysN_10as_05-essential-on-minimal 2006 / 08-division	0.143616	0.0759363	0.0877698	0.195869	0.221054	0.069771
ECK2747_cysD_26as_05-essential-on-minimal 2006 / 08-division	0.05894	0.101657	0.0475799	0.0907081	0.170506	-0.0730339
ECK2757_cysH_7as_05-essential-on-minimal 2006 / 08-division	0.0978922	0.0162706	0.0754155	0.103439	0.113937	0.0987774
ECK2758_cysI_18as_05-essential-on-minimal 2006 / 08-division	-0.000474038	0.074545	-0.0801732	0.0994027	-0.00219737	-0.0189283
ECK2759_cysJ_17as_05-essential-on-minimal 2006 / 08-division	0.126443	0.0354637	0.151981	0.131374	0.147488	0.07493
ECK2773_eno_7as_01-coliwiki essentials	-0.243359	0.342995	-0.510798	0.253864	-0.295878	-0.420624
ECK2774_pyrG_28as_01-coliwiki essentials	-1.96952	0.762173	-2.11576	-0.877337	-2.64382	-2.24118
ECK2777_mazE_8as_01-coliwiki essentials	0.0958456	0.0589106	0.0764129	0.116092	0.164806	0.026072
ECK2814_argA_2as_05-essential-on-minimal 2006 / 08-division	-0.11035	0.0851086	-0.0364906	-0.211143	-0.0432488	-0.150518
ECK2823_thyA_1as_05-essential-on-minimal 2006 / 08-division	-0.989133	0.096583	-1.04996	-0.884339	-1.08966	-0.93258
ECK2824_lgt_7as_01-coliwiki essentials	-5.70416	1.17284	-6.03616	-4.56369	-7.20131	-5.01548
ECK2836_lysA_6as_05-essential-on-minimal 2006 / 08-division	-0.0246162	0.156609	-0.00900434	-0.211044	0.170315	-0.0487319
ECK2886_prfB_1as_03-PEC evidence of essentiality / 13-other	-3.34457	0.21704	-3.25038	-3.65307	-3.32199	-3.15283
ECK2909_serA_62as_05-essential-on-minimal 2006 / 08-division	0.0146144	0.0797227	0.0105655	-0.0925333	0.0965542	0.0438713
ECK2921_fbaA_30as_01-coliwiki essentials	-0.483408	0.374676	-0.728281	0.0751422	-0.642475	-0.638016
ECK2922_pgk_1as_01-coliwiki essentials	-0.00167154	0.228617	-0.0954185	0.339676	-0.10502	-0.145924
ECK2936_yqgD_15as_04-baba 2006 (removed in _03)	-0.919633	1.09432	-0.693145	-2.51755	-0.388102	-0.0797372
ECK2937_metK_15as_01-coliwiki essentials	-0.576011	0.195716	-0.820802	-0.342993	-0.552455	-0.587793
ECK2944_yqgF_14as_01-coliwiki essentials	0.0915529	0.0939019	-0.0154401	0.0968746	0.212418	0.0723586
ECK3000_metC_-1as_05-essential-on-minimal 2006 / 08-division	0.0246669	0.0433143	0.0386217	-0.0168498	0.0792534	-0.00235744
ECK3008_ftsP_66as_08-division (non-essential)	0.0229355	0.0809552	-0.0576967	0.111673	0.0701303	-0.0323642
ECK3009_plsC_31as_01-coliwiki essentials	-2.18954	0.21565	-2.31549	-1.98144	-2.4268	-2.03444
ECK3010_parC_23as_01-coliwiki essentials	-0.482751	0.109449	-0.400287	-0.402029	-0.49613	-0.632558
ECK3012_mqsA_12as_04-baba 2006	-0.0765106	0.0277924	-0.0621002	-0.0451218	-0.0932646	-0.105556
ECK3021_parE_1as_01-coliwiki essentials	-2.47576	0.410716	-2.47353	-2.61759	-2.8939	-1.918
ECK3032_ribB_1as_01-coliwiki essentials	0.0249752	0.0130449	0.0442474	0.0202676	0.0200242	0.0153618
ECK3046_cca_55as_01-coliwiki essentials	-0.486738	0.0838507	-0.511946	-0.362675	-0.545637	-0.526696
ECK3048_folB_40as_03-PEC / 05-essential-on-minimal	-0.0555166	0.0635658	-0.149129	-0.00810462	-0.0370723	-0.0277602
ECK3054_tsaD_28as_01-coliwiki essentials	-0.802068	0.240587	-0.88502	-0.465465	-1.03208	-0.825713
ECK3056_dnaG_1as_03-PEC evidence of essentiality / 13-other	-3.32334	0.356259	-3.46163	-2.8091	-3.62648	-3.39614
ECK3057_rpoD_15as_01-coliwiki essentials	-1.39661	0.506812	-1.73841	-0.642788	-1.62032	-1.5849
ECK3102_tdcF_31as_04-baba 2006	0.0817517	0.0468128	0.0499923	0.0977815	0.140533	0.0386999
ECK3111_rnpB_1as_01-coliwiki essentials (tRNA)	-0.0350802	0.0992261	0.00694017	0.0690035	-0.164102	-0.0521627
ECK3134_rsmI_14as_04-baba 2006	-0.14927	0.0482267	-0.162446	-0.177619	-0.0778219	-0.179193
ECK3147_yhbV_14as_04-baba 2006	0.136824	0.063862	0.115569	0.230689	0.0875493	0.113487
ECK3150_deaD_38as_13-other (non-essential)	-0.104464	0.301215	-0.263967	0.345703	-0.219316	-0.280275
ECK3154_rpsO_67as_14-yamamoto 2009 essentiality is uncertain	#N/A	#N/A	#N/A	#N/A	#N/A	#N/A
ECK3157_infB_31as_01-coliwiki essentials	-4.32017	0.945844	-4.00155	-3.45366	-4.16131	-5.66415
ECK3158_nusA_34as_01-coliwiki essentials	-1.50454	0.357966	-1.61818	-1.0327	-1.88945	-1.47784
ECK3161_argG_27as_05-essential-on-minimal 2006 / 08-division	0.0263837	0.0439277	0.0485056	0.0553553	0.0405542	-0.0388802
ECK3163_leuU_4as_01-coliwiki essentials (tRNA)	0.15182	0.140105	0.113352	0.347109	0.132464	0.0143569
ECK3165_glmM_28as_03-PEC / 05-essential-on-minimal	-1.23384	0.19883	-1.12675	-1.51936	-1.07501	-1.21424
ECK3166_folP_16as_05-essential-on-minimal 2006 / 08-division	-0.0154956	0.0380929	-0.0453357	0.040311	-0.0308527	-0.026105
ECK3167_ftsH_14as_02-coliwiki evidence of essentiality / 08-division	0.170362	0.0558905	0.12796	0.252138	0.158121	0.14323
ECK3168_rlmE_25as_08-division (non-essential)	-1.28813	0.20543	-1.31243	-0.993784	-1.46129	-1.38503
ECK3171_dacB_14as_06-PBP (non-essential)	0.109397	0.0198437	0.114054	0.121589	0.121819	0.0801277
ECK3172_obgE_71as_01-coliwiki essentials	#N/A	#N/A	#N/A	#N/A	#N/A	#N/A
ECK3174_rpmA_28as_01-coliwiki essentials	-1.64925	0.468658	-1.55421	-1.02836	-2.0709	-1.94352
ECK3175_rplU_17as_01-coliwiki essentials	-2.03835	0.292541	-2.0737	-1.66664	-2.38082	-2.03227
ECK3176_ispB_32as_01-coliwiki essentials	0.0836484	0.103072	0.0232289	0.215726	0.111886	-0.0162478
ECK3178_murA_27as_02-coliwiki evidence of essentiality / 12-drug target (fosfomycin)	-3.60085	1.03777	-2.70269	-4.40588	-2.7062	-4.58864
ECK3180_mlaB_52as_04-baba 2006	0.165157	0.158868	0.0532982	0.400266	0.090625	0.11644
ECK3187_kdsC_32as_03-PEC evidence of essentiality / 13-other	-3.13235	0.598976	-3.50207	-2.26678	-3.19661	-3.56396
ECK3188_lptC_14as_01-coliwiki essentials	-4.51175	0.354118	-4.38905	-4.35801	-5.03681	-4.26313
ECK3189_lptA_47as_01-coliwiki essentials	-7.13468	1.26681	-6.48755	-8.81336	-5.89586	-7.34195
ECK3190_lptB_27as_03-PEC evidence of essentiality / 13-other	-4.20789	0.521668	-3.84044	-3.92643	-4.97486	-4.08983
ECK3219_rpsI_35as_03-PEC evidence of essentiality / 13-other	-3.05725	0.360986	-2.94332	-2.63502	-3.49256	-3.15811
ECK3220_rplM_24as_01-coliwiki essentials	-1.42336	0.453925	-1.60064	-0.797431	-1.86481	-1.43056
ECK3224_degS_-6as_02-coliwiki evidence of essentiality	-0.0212421	0.0720188	-0.0352186	-0.0984355	0.0755774	-0.0268917
ECK3224_degS_26as_02-coliwiki evidence of essentiality	-0.433246	0.0394075	-0.423115	-0.471069	-0.382372	-0.456429
ECK3237_mreD_20as_02-coliwiki evidence of essentiality / 13-other	-0.444343	0.136471	-0.561104	-0.491856	-0.24712	-0.477293
ECK3238_mreC_15as_13-other (non-essential)	-2.56036	0.0941763	-2.46629	-2.59771	-2.50283	-2.67461
ECK3238_mreC_29as_13-other (non-essential)	-2.01484	0.158416	-1.93129	-2.22564	-1.86241	-2.04002
ECK3238_mreC_9as_01-coliwiki essentials / 13-other	-1.00176	0.16701	-1.17952	-1.10745	-0.840875	-0.879188
ECK3239_mreB_23as_13-other (non-essential)	-1.63003	0.223105	-1.58874	-1.9437	-1.41595	-1.57173
ECK3239_mreB_31as_01-coliwiki essentials / 13-other	-2.15497	0.317537	-2.13491	-2.60395	-1.87529	-2.00572
ECK3239_mreB_37as_13-other (non-essential)	#N/A	#N/A	#N/A	#N/A	#N/A	#N/A
ECK3242_accB_59as_01-coliwiki essentials	-4.49266	1.07943	-2.89243	-5.25655	-4.93815	-4.88351
ECK3243_accC_26as_01-coliwiki essentials	-3.77717	0.557054	-3.55495	-3.82174	-3.20881	-4.52318
ECK3268_aroE_30as_05-essential-on-minimal 2006 / 08-division	0.118832	0.0277532	0.128684	0.0794361	0.12299	0.144216
ECK3269_tsaC_14as_03-PEC evidence of essentiality / 13-other	-0.107448	0.11215	-0.1487	0.0600291	-0.173429	-0.167692
ECK3273_def_31as_01-coliwiki essentials	-2.52087	0.645644	-2.22465	-2.43117	-3.44878	-1.97888
ECK3274_fmt_107as_01-coliwiki essentials	-0.0494754	0.160245	-0.236034	0.145953	-0.0091933	-0.0986272
ECK3281_rplQ_8as_01-coliwiki essentials	-5.44271	2.46432	-4.02282	-7.40286	-7.64384	-2.7013
ECK3282_rpoA_33as_01-coliwiki essentials	-3.64014	0.609327	-3.5743	-2.93661	-4.42394	-3.62569
ECK3283_rpsD_21as_01-coliwiki essentials	-2.27595	0.293608	-2.29235	-1.85873	-2.52074	-2.43199
ECK3284_rpsK_15as_01-coliwiki essentials	-4.5789	0.651484	-4.6951	-3.62671	-5.03992	-4.95386
ECK3285_rpsM_7as_03-PEC evidence of essentiality / 13-other	-4.71628	0.831763	-4.10441	-3.93778	-5.15805	-5.6649
ECK3287_secY_15as_01-coliwiki essentials	#N/A	#N/A	#N/A	#N/A	#N/A	#N/A
ECK3288_rplO_24as_01-coliwiki essentials	-5.03524	0.402639	-4.64271	-4.84871	-5.57955	-5.07001
ECK3289_rpmD_1as_01-coliwiki essentials	-1.85903	0.14609	-1.73466	-1.73252	-2.00776	-1.96119
ECK3290_rpsE_59as_01-coliwiki essentials	-2.939	0.340428	-2.51573	-2.81769	-3.26375	-3.15885
ECK3291_rplR_26as_01-coliwiki essentials	-2.45632	0.418781	-2.7095	-1.82992	-2.63966	-2.64618
ECK3292_rplF_24as_01-coliwiki essentials	-2.05852	0.190198	-1.78474	-2.07463	-2.19481	-2.17992
ECK3293_rpsH_18as_01-coliwiki essentials	-3.29208	0.283336	-3.40112	-3.13033	-3.63577	-3.00111
ECK3294_rpsN_112as_01-coliwiki essentials	-4.12815	0.503823	-4.63158	-3.86119	-3.55778	-4.46204
ECK3295_rplE_86as_01-coliwiki essentials	#N/A	#N/A	#N/A	#N/A	#N/A	#N/A
ECK3296_rplX_17as_01-coliwiki essentials	-1.85669	0.602948	-1.7903	-1.04367	-2.15753	-2.43524
ECK3297_rplN_8as_01-coliwiki essentials	-2.61236	0.554255	-2.35181	-3.42348	-2.48583	-2.18834
ECK3298_rpsQ_7as_03-PEC evidence of essentiality / 13-other	-2.12586	0.158218	-2.1695	-2.32178	-2.06136	-1.95079
ECK3299_rpmC_49as_01-coliwiki essentials	-4.78925	0.378483	-4.51112	-4.65447	-4.64287	-5.34853
ECK3300_rplP_12as_03-PEC evidence of essentiality / 13-other	#N/A	#N/A	#N/A	#N/A	#N/A	#N/A
ECK3301_rpsC_21as_01-coliwiki essentials	-3.39512	0.221121	-3.37331	-3.29052	-3.71059	-3.20606
ECK3302_rplV_26as_02-coliwiki evidence of essentiality	-4.15135	0.299188	-3.83413	-4.18006	-4.54607	-4.04514
ECK3303_rpsS_1as_01-coliwiki essentials	-4.89539	0.536907	-4.90323	-4.52548	-5.6519	-4.50093
ECK3304_rplB_24as_01-coliwiki essentials	-5.25552	1.21858	-5.24289	-6.96726	-4.20457	-4.60735
ECK3305_rplW_42as_01-coliwiki essentials	-2.03214	0.343638	-2.13344	-1.52414	-2.19534	-2.27566
ECK3306_rplD_46as_01-coliwiki essentials	-4.719	0.388337	-4.23466	-5.02196	-5.04379	-4.5756
ECK3307_rplC_37as_01-coliwiki essentials	#N/A	#N/A	#N/A	#N/A	#N/A	#N/A
ECK3308_rpsJ_11as_01-coliwiki essentials	-0.392993	0.151932	-0.59689	-0.394135	-0.232792	-0.348156
ECK3327_fusA_18as_01-coliwiki essentials	-1.62546	0.433804	-2.04319	-1.85615	-1.55286	-1.04964
ECK3328_rpsG_1as_02-coliwiki evidence of essentiality	#N/A	#N/A	#N/A	#N/A	#N/A	#N/A
ECK3329_rpsL_17as_01-coliwiki essentials	-2.58974	0.283584	-2.68504	-2.92802	-2.48192	-2.26398
ECK3348_pabA_1as_05-essential-on-minimal 2006 / 08-division	0.12962	0.0331791	0.162898	0.0870168	0.121308	0.147256
ECK3356_cysG_16as_05-essential-on-minimal 2006 / 08-division	0.0480306	0.0335294	0.0295738	0.0736159	0.0787593	0.0101736
ECK3371_trpS_12as_01-coliwiki essentials	-5.12618	0.240698	-4.81033	-5.32963	-5.06762	-5.29713
ECK3376_aroB_41as_05-essential-on-minimal 2006 / 08-division	-0.198088	0.25955	-0.294641	0.189285	-0.32882	-0.358177
ECK3383_mrcA_1as_06-PBP (non-essential)	-0.0186756	0.0577228	-0.0559385	0.0366014	0.0242279	-0.0795933
ECK3385_yrfF_27as_13-other (non-essential)	-0.256329	0.149663	-0.0705541	-0.234682	-0.433199	-0.286879
ECK3385_yrfF_41as_03-PEC / 10-rcs-related	-1.5975	0.203967	-1.30497	-1.62372	-1.69137	-1.76994
ECK3399_bioH_131as_05-essential-on-minimal essentials / 06-PBP	#N/A	#N/A	#N/A	#N/A	#N/A	#N/A
ECK3419_asd_46as_01-coliwiki essentials	-0.0933517	0.0436183	-0.154316	-0.0517462	-0.0896991	-0.0776457
ECK3443_panM_1as_05-essential-on-minimal 2006 / 08-division	-0.0687149	0.0834044	-0.062816	0.00266305	-0.0274991	-0.187208
ECK3445_rpoH_34as_01-coliwiki essentials	0.11456	0.171344	0.105911	0.358997	0.0117506	-0.0184172
ECK3446_ftsX_62as_03-PEC / 08-division	-0.20278	0.195582	-0.137442	-0.458109	0.00893367	-0.224504
ECK3447_ftsE_71as_01-coliwiki essentials / 08-division	0.0526129	0.0419601	0.0631777	0.0275327	0.106966	0.0127751
ECK3448_ftsY_34as_01-coliwiki essentials / 08-division	-0.172644	0.0595729	-0.210146	-0.213621	-0.0860664	-0.180743
ECK3455_yhhQ_77as_04-baba 2006	0.15755	0.040392	0.122202	0.190751	0.122984	0.194264
ECK3517_bcsB_58as_04-baba 2006	0.0984638	0.0675106	0.0589035	0.119093	0.183769	0.0320901
ECK3539_yiaD_28as_14-yamamoto 2009 essentiality is uncertain	#N/A	#N/A	#N/A	#N/A	#N/A	#N/A
ECK3547_glyS_48as_03-PEC evidence of essentiality / 13-other	-5.4562	0.594075	-5.44398	-4.76741	-6.2181	-5.3953
ECK3548_glyQ_19as_01-coliwiki essentials	-4.64722	0.64554	-5.37402	-3.86303	-4.90541	-4.44642
ECK3597_cysE_46as_05-essential-on-minimal 2006 / 08-division	0.22997	0.271228	0.134107	0.622654	0.162961	0.000158184
ECK3598_gpsA_8as_03-PEC evidence of essentiality / 13-other	-0.1988	0.109333	-0.10301	-0.110881	-0.258401	-0.322909
ECK3613_waaU_65as_04-baba 2006	0.138558	0.0855518	0.0963035	0.265847	0.0827373	0.109346
ECK3623_waaA_23as_01-coliwiki essentials	-0.351064	0.0670888	-0.344987	-0.444864	-0.286958	-0.327446
ECK3624_coaD_25as_01-coliwiki essentials	0.202093	0.126526	0.18723	0.385035	0.107737	0.128371
ECK3627_rpmB_7as_01-coliwiki essentials	-5.373	0.942636	-4.53068	-6.12739	-4.58534	-6.2486
ECK3629_dfp_9as_01-coliwiki essentials	0.0940633	0.182058	0.0295676	0.365351	-0.0215186	0.00285301
ECK3630_dut_33as_01-coliwiki essentials	-4.30996	0.762815	-4.01102	-3.67287	-5.41529	-4.14066
ECK3632_pyrE_9as_05-essential-on-minimal 2006 / 08-division	0.0245854	0.130493	0.0189383	-0.153187	0.152551	0.0800388
ECK3638_gmk_37as_01-coliwiki essentials	-4.02419	0.762487	-3.83441	-3.06434	-4.85001	-4.34801
ECK3640_spoT_-1as_01-coliwiki essentials	-0.370504	0.145636	-0.390133	-0.159017	-0.473931	-0.458934
ECK3642_recG_0as_13-other (non-essential)	-0.201005	0.0760441	-0.171879	-0.314479	-0.153081	-0.16458
ECK3662_ilvB_43as_05-essential-on-minimal 2006 / 08-division	0.0186313	0.0531643	0.0365354	0.080866	0.00174073	-0.0446169
ECK3691_gyrB_22as_01-coliwiki essentials	-0.230096	0.456447	-0.408485	0.451328	-0.447337	-0.51589
ECK3693_dnaN_0as_01-coliwiki essentials	-2.19874	0.242872	-2.49961	-2.11235	-1.92421	-2.25879
ECK3694_dnaA_34as_01-coliwiki essentials	#N/A	#N/A	#N/A	#N/A	#N/A	#N/A
ECK3695_rpmH_22as_01-coliwiki essentials	-4.56309	2.57225	-6.98488	-4.84138	-1.86302	#N/A
ECK3696_rnpA_22as_01-coliwiki essentials	-5.09923	1.16053	-4.73021	-6.71842	-4.9747	-3.9736
ECK3698_yidC_68as_01-coliwiki essentials	-1.92393	0.394291	-1.33838	-2.07358	-2.19722	-2.08655
ECK3702_tnaB_94as_04-baba 2006	0.101845	0.0656121	0.0537146	0.160317	0.156365	0.0369847
ECK3722_glmS_50as_01-coliwiki essentials	-0.102492	0.15389	-0.206732	-0.219175	0.113236	-0.097298
ECK3723_glmU_32as_01-coliwiki essentials	-0.156014	0.181156	-0.275758	-0.324755	0.0719784	-0.0955224
ECK3724_atpC_17as_05-essential-on-minimal 2006 / 08-division	-0.0378075	0.154333	0.00921822	0.142686	-0.078135	-0.224999
ECK3731_atpB_24as_05-essential-on-minimal 2006 / 08-division	-0.249934	0.182716	-0.425471	-0.00382698	-0.34127	-0.229167
ECK3755_trpT_30as_01-coliwiki essentials (tRNA)	-0.78379	0.494313	-0.992042	-0.0467516	-1.10577	-0.990593
ECK3762_ilvE_8as_05-essential-on-minimal 2006 / 08-division	0.088565	0.0378435	0.0888771	0.132747	0.0923403	0.0402953
ECK3763_ilvD_7as_05-essential-on-minimal 2006 / 08-division	0.0390212	0.099534	-0.0128236	-0.0740822	0.139339	0.103652
ECK3764_ilvA_19as_05-essential-on-minimal 2006 / 08-division	0.0353054	0.0435607	-0.00288451	0.0464043	0.0921174	0.00558423
ECK3766_ilvC_2as_05-essential-on-minimal 2006 / 08-division	-0.0171784	0.0372785	0.016252	0.0124832	-0.0392014	-0.0582472
ECK3775_rho_14as_01-coliwiki essentials	-1.07649	0.103639	-1.01022	-0.969638	-1.18977	-1.13633
ECK3786_wzyE_27as_04-baba 2006	-1.97913	0.0660546	-1.95883	-1.90051	-2.0003	-2.0569
ECK3789_argX_34as_01-coliwiki essentials (tRNA)	-1.14527	0.360514	-1.41759	-0.615326	-1.30351	-1.24464
ECK3790_hisR_29as_01-coliwiki essentials (tRNA)	-0.591156	0.380033	-0.840232	-0.0260166	-0.71832	-0.780055
ECK3792_proM_43as_01-coliwiki essentials (tRNA)	-0.0559938	0.109344	-0.137084	0.0663102	0.00551199	-0.158713
ECK3798_hemD_24as_01-coliwiki essentials	-0.331053	0.0241421	-0.305022	-0.361996	-0.321479	-0.335715
ECK3799_hemC_28as_01-coliwiki essentials	-1.04871	0.130135	-0.943723	-0.94085	-1.10269	-1.20757
ECK3822_metR_20as_05-essential-on-minimal 2006 / 08-division	0.0236043	0.0576945	-0.0234531	0.0783935	0.0684201	-0.0289434
ECK3823_metE_23as_05-essential-on-minimal 2006 / 08-division	-0.046611	0.0210876	-0.0706632	-0.0394515	-0.0214073	-0.054922
ECK3828_ubiJ_7as_04-baba 2006	-0.772506	0.133615	-0.865865	-0.587689	-0.875259	-0.761212
ECK3835_ubiD_11as_04-baba 2006	-0.0774827	0.0318277	-0.0722484	-0.118773	-0.0413346	-0.0775747
ECK3842_hemG_56as_01-coliwiki essentials	-0.10941	0.0432666	-0.124889	-0.0679412	-0.0816678	-0.163142
ECK3855_polA_15as_03-PEC evidence of essentiality / 13-other	-0.149115	0.1555	-0.178796	0.0782813	-0.233747	-0.262199
ECK3857_yihA_48as_01-coliwiki essentials	-1.00639	0.169332	-1.15925	-0.870411	-1.1463	-0.849584
ECK3863_glnA_7as_05-essential-on-minimal 2006 / 08-division	-0.0554567	0.0437754	-0.0751929	-0.0979763	0.00407468	-0.0527323
ECK3911_tpiA_12as_05-essential-on-minimal 2006 / 08-division	0.167944	0.134892	0.0827803	0.363947	0.149771	0.0752769
ECK3925_ftsN_26as_02-coliwiki evidence of essentiality	-0.0336238	0.0983113	-0.044283	0.0991167	-0.138309	-0.0510194
ECK3925_ftsN_503as_02-coliwiki evidence of essentiality	0.0375251	0.0582168	-0.00896958	-0.00259838	0.117198	0.0444708
ECK3925_ftsN_933s_02-coliwiki evidence of essentiality	0.0728155	0.0911601	0.0974874	-0.0619336	0.120576	0.135132
ECK3925_ftsN_952as_02-coliwiki evidence of essentiality	0.109495	0.577534	0.80267	0.218806	0.0133775	-0.596873
ECK3927_priA_6as_03-PEC evidence of essentiality / 13-other	0.0520704	0.120502	-0.00789024	0.232768	-0.0119522	-0.00464354
ECK3931_metB_20as_05-essential-on-minimal 2006 / 08-division	0.0420506	0.0703957	0.00193032	0.142451	0.0379872	-0.0141659
ECK3932_metL_124as_05-essential-on-minimal 2006 / 08-division	-0.340521	0.1837	-0.563757	-0.125837	-0.284879	-0.387612
ECK3933_metF_20as_05-essential-on-minimal 2006 / 08-division	#N/A	#N/A	#N/A	#N/A	#N/A	#N/A
ECK3947_ppc_19as_05-essential-on-minimal 2006 / 08-division	0.0309523	0.0440133	0.0204548	0.0958886	0.00491733	0.00254845
ECK3948_argE_18as_05-essential-on-minimal 2006 / 08-division	0.128933	0.0259245	0.104441	0.163625	0.132802	0.114866
ECK3949_argC_1as_05-essential-on-minimal 2006 / 08-division	0.109868	0.0456443	0.0847976	0.175329	0.105812	0.0735349
ECK3950_argB_13as_05-essential-on-minimal 2006 / 08-division	0.0824784	0.0363204	0.100223	0.124751	0.0472419	0.057698
ECK3951_argH_29as_05-essential-on-minimal 2006 / 08-division	-0.0915546	0.0235063	-0.0794666	-0.0723715	-0.0890991	-0.125281
ECK3958_btuB_37as_14-yamamoto 2009 essentiality is uncertain	#N/A	#N/A	#N/A	#N/A	#N/A	#N/A
ECK3959_murI_10as_13-other (non-essential)	-0.726391	0.123128	-0.624957	-0.841283	-0.615016	-0.824309
ECK3959_murI_4as_13-other (non-essential)	-2.21437	0.124473	-2.12961	-2.21182	-2.12483	-2.39121
ECK3959_murI_61as_01-coliwiki essentials / 09-mur	-0.509637	0.0373684	-0.501284	-0.552706	-0.463453	-0.521106
ECK3964_murB_9as_02-coliwiki evidence of essentiality / 09-mur	-1.88327	0.166398	-1.81746	-1.75468	-1.83332	-2.12761
ECK3965_birA_17as_01-coliwiki essentials	-2.37726	0.153864	-2.32863	-2.25779	-2.31942	-2.60318
ECK3966_coaA_33as_03-PEC evidence of essentiality / 13-other	-0.310733	0.259474	-0.482935	0.0622363	-0.491947	-0.330286
ECK3967_thrU_5as_01-coliwiki essentials (tRNA)	-1.06666	0.377288	-1.34117	-0.522481	-1.10354	-1.29944
ECK3969_glyT_28as_01-coliwiki essentials (tRNA)	0.0200215	0.279341	-0.11111	0.437445	-0.0941876	-0.152061
ECK3972_secE_17as_01-coliwiki essentials	-4.15387	0.981588	-5.48961	-3.83197	-4.1413	-3.15259
ECK3973_nusG_16as_01-coliwiki essentials	-3.80774	0.15683	-3.70358	-3.64416	-3.95443	-3.92881
ECK3976_rplJ_59as_01-coliwiki essentials	-3.47905	0.50369	-3.05894	-3.04316	-4.02588	-3.78824
ECK3977_rplL_104as_01-coliwiki essentials	-1.93696	0.135179	-1.98628	-1.74591	-1.95377	-2.06188
ECK3978_rpoB_1as_01-coliwiki essentials / 08-division	-0.765291	0.508174	-1.06252	-0.0178176	-1.10509	-0.875737
ECK3979_rpoC_2as_01-coliwiki essentials	-2.39162	0.486398	-2.66561	-1.73423	-2.8373	-2.32932
ECK3989_hemE_7as_14-yamamoto 2009 essentiality is uncertain	-2.06707	0.195969	-2.00351	-1.82371	-2.17129	-2.26977
ECK3997_purD_49as_05-essential-on-minimal 2006 / 08-division	0.00594059	0.217189	-0.162255	0.323864	-0.090589	-0.0472577
ECK3998_purH_1as_05-essential-on-minimal 2006 / 08-division	#N/A	#N/A	#N/A	#N/A	#N/A	#N/A
ECK4005_metA_7as_05-essential-on-minimal 2006 / 08-division	-0.0523901	0.0201054	-0.0792939	-0.0555674	-0.0337208	-0.0409782
ECK4032_ubiA_94as_01-coliwiki essentials	0.0544536	0.132377	0.0128197	0.174584	0.144289	-0.113879
ECK4033_plsB_7as_01-coliwiki essentials	-0.505156	0.443553	-0.672102	0.157697	-0.75561	-0.750609
ECK4035_lexA_20as_01-coliwiki essentials	0.197452	0.0905973	0.217173	0.31643	0.112929	0.143277
ECK4041_dusA_41as_01-coliwiki essentials	-0.10046	0.022005	-0.0674676	-0.110767	-0.111262	-0.112344
ECK4044_dnaB_19as_01-coliwiki essentials	-3.18682	0.384698	-3.56225	-2.64929	-3.28972	-3.24601
ECK4051_ssb_8as_01-coliwiki essentials	-4.74655	0.434355	-5.30198	-4.73285	-4.24056	-4.71082
ECK4077_alsK_56as_01-coliwiki essentials	0.198127	0.0541865	0.175403	0.270841	0.202756	0.143506
ECK4137_groL_92as_03-PEC evidence of essentiality / 13-other	0.0536924	0.0993639	0.122736	0.154676	-0.0413204	-0.0213228
ECK4141_efp_0as_03-PEC evidence of essentiality / 13-other	0.0715369	0.111065	0.0907479	0.209951	-0.0575558	0.0430043
ECK4146_ampC_25as_06-PBP (non-essential)	0.0309511	0.0818393	0.0330621	0.0978465	0.0777886	-0.0848928
ECK4156_psd_1as_01-coliwiki essentials	-0.195904	0.269158	-0.332927	0.182209	-0.431623	-0.201276
ECK4157_rsgA_22as_03-PEC evidence of essentiality / 13-other	#N/A	#N/A	#N/A	#N/A	#N/A	#N/A
ECK4158_orn_11as_03-PEC evidence of essentiality / 13-other	-1.05096	0.318015	-1.09494	-0.590113	-1.29259	-1.22617
ECK4164_tsaE_51as_01-coliwiki essentials	-0.349823	0.168564	-0.368028	-0.109687	-0.496967	-0.424613
ECK4173_purA_32as_05-essential-on-minimal 2006 / 08-division	0.0689437	0.0484361	0.0908628	0.12681	0.0326765	0.025425
ECK4198_rpsR_17as_01-coliwiki essentials	#N/A	#N/A	#N/A	#N/A	#N/A	#N/A
ECK4210_cysQ_21as_05-essential-on-minimal 2006 / 08-division	0.0867824	0.0618858	0.0507256	0.179328	0.0547167	0.0623591
ECK4220_chpS_14as_01-coliwiki essentials	0.0689229	0.0241985	0.0612488	0.104042	0.0618283	0.0485727
ECK4222_ppa_39as_01-coliwiki essentials	-4.44129	0.243017	-4.12972	-4.38974	-4.6987	-4.547
ECK4240_pyrB_12as_05-essential-on-minimal 2006 / 08-division	0.0277148	0.0638926	0.0284237	0.0871879	-0.0611056	0.0563532
ECK4251_valS_20as_01-coliwiki essentials	-2.37005	0.330424	-2.20906	-2.07882	-2.35683	-2.83549
ECK4254_lptF_105as_01-coliwiki essentials	-2.55931	0.280754	-2.79618	-2.17138	-2.53878	-2.73092
ECK4255_lptG_10as_01-coliwiki essentials	-0.423005	0.128516	-0.585135	-0.463445	-0.298157	-0.345282
ECK4351_dnaC_20as_01-coliwiki essentials	-2.20822	0.413107	-2.57693	-1.69656	-2.05164	-2.50774
ECK4352_dnaT_10as_03-PEC evidence of essentiality / 13-other	-3.61577	0.688588	-3.52716	-2.76361	-4.43681	-3.73548
ECK4380_serB_7as_05-essential-on-minimal 2006 / 08-division	0.0581982	0.0443953	0.00947024	0.0859918	0.10435	0.0329807
ECK4434_ythA_49as_01-coliwiki essentials	0.112219	0.0366249	0.0960389	0.135621	0.0686787	0.148536
ECK4475_safA_13as_01-coliwiki essentials	0.0236773	0.103119	0.0798876	0.116438	0.0164227	-0.11804
ECK4477_sgrT_1as_01-coliwiki essentials	0.131601	0.0328709	0.124783	0.0932577	0.172957	0.135406
ECK4479_ibsD_-16as_01-coliwiki essentials (sRNA, predicted)	0.0628056	0.0871422	0.138361	0.132277	0.0197036	-0.0391192
ECK4480_ibsC_51s_01-coliwiki essentials (sRNA, predicted)	0.102574	0.0316867	0.135721	0.123192	0.0710564	0.0803259
ECK4481_ibsE_51as_01-coliwiki essentials	0.119619	0.0539671	0.0687867	0.19393	0.121217	0.0945435
ECK4482_ibsA_50as_01-coliwiki essentials	0.0834626	0.0795705	0.0447152	0.196056	0.0788602	0.0142194
ECK4483_ibsB_47as_01-coliwiki essentials	0.106471	0.0426487	0.107069	0.16265	0.0966367	0.0595282
ECK4484_ilvX_-10as_01-coliwiki essentials (small protein)	0.102519	0.068888	0.151638	0.00043809	0.128296	0.129704
ECK4485_yjeV_9as_01-coliwiki essentials (small protein)	0.0638971	0.0709407	0.0469873	0.128735	-0.0288394	0.108705
ECK4486_ykgR_0as_01-coliwiki essentials	0.0323316	0.0399896	0.0368647	0.0582377	0.0597884	-0.0255644
ECK4487_ymiB_66as_01-coliwiki essentials (new in _03)	0.12519	0.0406925	0.111028	0.181398	0.123189	0.0851431
ECK4489_ynbG_1as_01-coliwiki essentials	0.0179297	0.0747608	-0.0412955	0.0717863	-0.051306	0.092534
ECK4490_yoaJ_-10as_01-coliwiki essentials (small protein)	0.144036	0.0884703	0.179935	0.243937	0.114811	0.0374622
ECK4491_yoaK_25as_01-coliwiki essentials	0.110459	0.065991	0.0778189	0.151428	0.178008	0.0345795
ECK4492_yobI_60as_01-coliwiki essentials	-0.0267474	0.0782173	-0.0479334	0.0757627	-0.11263	-0.0221886
ECK4493_yoeI_-5as_01-coliwiki essentials	0.0526125	0.344996	0.434992	0.186535	-0.0328648	-0.378212
ECK4494_yohP_1as_01-coliwiki essentials	0.0740163	0.139466	0.17068	0.176967	0.0703517	-0.121933
ECK4495_ypdK_50as_01-coliwiki essentials	-0.0455975	0.152964	-0.118712	0.143636	0.00193076	-0.209245
ECK4497_yqcG_53as_01-coliwiki essentials	0.111499	0.0761673	0.197644	0.124449	0.111477	0.0124251
ECK4498_yqeL_41as_01-coliwiki essentials	0.0557767	0.0222019	0.0743794	0.0686847	0.0246976	0.055345
ECK4499_yqfG_61as_01-coliwiki essentials	0.190653	0.0777284	0.16532	0.302439	0.17243	0.122424
ECK4500_yrbN_-14as_01-coliwiki essentials	-0.140869	0.224625	-0.216246	0.193483	-0.283817	-0.256895
ECK4500_yrbN_46as_01-coliwiki essentials	-0.11743	0.207067	-0.301057	0.174948	-0.129895	-0.213718
ECK4501_yshB_50as_01-coliwiki essentials	0.0314541	0.0940501	-0.0758318	0.00645577	0.150754	0.0444387
ECK4510_mgrR_28as_01-coliwiki essentials (sRNA)	0.103777	0.0629373	0.142643	0.171708	0.0556307	0.0451247
ECK4511_fnrS_41as_01-coliwiki essentials (sRNA)	0.195158	0.0658467	0.164332	0.220966	0.12224	0.273094
ECK4512_sokE_35as_01-coliwiki essentials (new in _03)	0.0589136	0.06103	0.0551863	0.0640162	0.132835	-0.0163833
ECK4514_sokX_22as_01-coliwiki essentials (sRNA)	0.0843743	0.0560173	0.0335288	0.116819	0.146521	0.0406284
ECK4515_pmrR_12as_01-coliwiki essentials	0.211265	0.0477194	0.258841	0.188409	0.155661	0.242149
G0-8893_tpke11_6as_01-coliwiki essentials (sRNA / removed in _03)	-0.84992	0.128011	-0.941945	-0.677027	-0.828995	-0.951712
G0-8907_C0614_5as_01-coliwiki essentials (sRNA / removed in _03)	0.117087	0.0554351	0.0831561	0.190808	0.127535	0.0668489
G0-9385_sroE_14as_01-coliwiki essentials (sRNA / removed in _03)	-1.84846	0.500858	-2.05287	-1.16614	-2.34338	-1.83143
control_c11_13-other (non-essential)	#N/A	#N/A	#N/A	#N/A	#N/A	#N/A
control_c16_13-other (non-essential)	0.0377864	0.0468989	0.0319224	0.0422604	-0.0187164	0.095679
control_c17_13-other (non-essential)	0.157317	0.0406355	0.197959	0.109235	0.139102	0.182974
control_c18_13-other (non-essential)	0.00302668	0.0346946	0.0305213	0.0344312	-0.0346198	-0.0182261
control_c20_13-other (non-essential)	-0.0482063	0.0347993	-0.0708441	-0.00926318	-0.0292387	-0.0834791
control_c21_13-other (non-essential)	-0.0157702	0.0192433	-0.00947817	-0.00135316	-0.00811045	-0.0441392
control_c23_13-other (non-essential)	0.154675	0.121594	0.104594	0.296838	0.201899	0.0153676
control_c24_13-other (non-essential)	0.0286457	0.084487	-0.0200581	0.0947667	0.105138	-0.065264
control_c26_13-other (non-essential)	0.0621406	0.0711046	0.0938624	0.135058	0.0508681	-0.0312259
control_c27_13-other (non-essential)	-0.0505872	0.0751225	0	-0.158507	0.00132555	-0.0451671
control_c28_13-other (non-essential)	-0.130005	0.0385049	-0.151527	-0.167223	-0.121542	-0.0797268
control_c29_13-other (non-essential)	-0.0110345	0.0755889	0.0704178	-0.112097	-0.00832699	0.00586793
control_c2_13-other (non-essential)	#N/A	#N/A	#N/A	#N/A	#N/A	#N/A
control_c31_13-other (non-essential)	-0.0649298	0.0537243	-0.00134532	-0.131276	-0.0532962	-0.0738011
control_c32_13-other (non-essential)	-0.00291054	0.0721067	-0.075267	-0.0463471	0.0252209	0.084751
control_c34_13-other (non-essential)	-0.116554	0.0447226	-0.0669402	-0.14602	-0.0915019	-0.161753
control_c35_13-other (non-essential)	-0.0316893	0.0877345	0.0436641	-0.154646	-0.0319965	0.0162214
control_c36_13-other (non-essential)	0.150614	0.0858771	0.0552104	0.204819	0.239169	0.103258
control_c38_13-other (non-essential)	0.0601146	0.0523311	0.0836509	0.119507	0	0.0373008
control_c3_13-other (non-essential)	0.105643	0.0439701	0.0995857	0.0471167	0.126697	0.149173
control_c40_13-other (non-essential)	0.019612	0.0543059	0.065259	0.0260773	-0.0582326	0.0453441
control_c44_13-other (non-essential)	0.00424165	0.0468129	0.05422	0.0256382	-0.0545919	-0.00829972
control_c46_13-other (non-essential)	0.0342529	0.0356298	0.0747647	0.0530906	-0.000482096	0.00963851
control_c47_13-other (non-essential)	-0.0750642	0.019239	-0.065036	-0.0536149	-0.0855898	-0.0960163
control_c48_13-other (non-essential)	-0.0939394	0.0721762	-0.0153361	-0.174795	-0.130955	-0.0546714
control_c49_13-other (non-essential)	-0.0238372	0.0713223	-0.0106846	-0.125504	0.0408403	0
control_c4_13-other (non-essential)	0.129547	0.0540792	0.143107	0.0569562	0.187152	0.130974
control_c51_13-other (non-essential)	-0.0396027	0.0766895	-0.0207221	-0.152195	0.0177245	-0.00321793
control_c54_13-other (non-essential)	0.000384173	0.0708039	0.0475909	-0.104268	0.0393294	0.0188845
control_c57_13-other (non-essential)	-0.00141466	0.0808303	0.0867058	-0.102082	-0.0236261	0.0333436
control_c59_13-other (non-essential)	-0.0398581	0.0394976	-0.0457836	0.00663745	-0.0313313	-0.0889551
control_c61_13-other (non-essential)	0.0102242	0.0540171	-0.0193019	-0.0508545	0.0507034	0.06035
control_c62_13-other (non-essential)	0.0442504	0.0451493	-0.00543939	0.100038	0.0572557	0.0251475
control_c63_13-other (non-essential)	0.00539446	0.0300262	-0.0242667	0.0429724	-0.0123752	0.0152474
control_c64_13-other (non-essential)	-0.127176	0.0918935	-0.0366616	-0.0605886	-0.192205	-0.219251
control_c66_13-other (non-essential)	-0.0139271	0.0403312	-0.068537	0.0126713	0.0200509	-0.0198937
control_c67_13-other (non-essential)	-0.127176	0.0918935	-0.0366616	-0.0605886	-0.192205	-0.219251
control_c68_13-other (non-essential)	-0.0984668	0.0427646	-0.0606084	-0.151572	-0.0672133	-0.114473
control_c6_13-other (non-essential)	0.11601	0.103738	0.0773317	0.0815181	0.268616	0.0365736
control_c70_13-other (non-essential)	-0.149176	0.0562905	-0.0915063	-0.220442	-0.11992	-0.164837
control_c72_13-other (non-essential)	-0.0890432	0.0466161	-0.125358	-0.112337	-0.0212835	-0.0971938
control_c74_13-other (non-essential)	-0.135016	0.0721479	-0.152993	-0.200992	-0.032147	-0.153934
control_c75_13-other (non-essential)	-0.0352986	0.0754601	-0.0347005	-0.139602	0.0368737	-0.00376581
control_c77_13-other (non-essential)	0.163463	0.0421583	0.117693	0.219061	0.165535	0.151564
control_c79_13-other (non-essential)	0.149817	0.0616144	0.118176	0.233006	0.0913404	0.156745
control_c7_13-other (non-essential)	0.18005	0.0458521	0.23068	0.184445	0.185785	0.119291
control_c80_13-other (non-essential)	0.0265646	0.0276096	0.0628383	0	0.0112631	0.0321568
control_c81_13-other (non-essential)	-0.00278962	0.0282723	0.00278425	0.014732	0.0156059	-0.0442806
control_gfp_13-other (non-essential)	0.0790014	0.0148672	0.0883289	0.0570948	0.0882133	0.0823688
rfp_124as_13-other (non-essential)	0.00415969	0.046776	-0.000462794	0.0717036	-0.0279619	-0.0266401

## Sheet: te_growth_corr
sgRNA name	mean	SD	rep1	rep2	rep3	rep4
ECK0002_thrA_2as_05-essential-on-minimal 2006 / 08-division	0.0744992	0.0908947	0.080672	0.0291004	-0.0105707	0.198795
ECK0003_thrB_20as_05-essential-on-minimal 2006 / 08-division	0.163112	0.12863	0.172416	0.304681	0.182877	-0.00752754
ECK0004_thrC_56as_05-essential-on-minimal 2006 / 08-division	#N/A	#N/A	#N/A	#N/A	#N/A	#N/A
ECK0026_ribF_36as_01-coliwiki essentials	-0.986759	0.228136	-1.0827	-0.651739	-1.051	-1.16159
ECK0027_ileS_23as_01-coliwiki essentials	-2.32188	0.206872	-2.38412	-2.07862	-2.56884	-2.25594
ECK0028_lspA_87as_01-coliwiki essentials	-2.02127	0.225493	-1.81821	-1.96893	-1.9541	-2.34385
ECK0030_ispH_12as_01-coliwiki essentials	-0.410941	0.197148	-0.468445	-0.167841	-0.36777	-0.639707
ECK0032_dapB_21as_01-coliwiki essentials	-0.421571	0.0669014	-0.405558	-0.385366	-0.520126	-0.375234
ECK0033_carA_41as_05-essential-on-minimal 2006 / 08-division	0.00470981	0.0844832	-0.104678	0.00672086	0.0155165	0.10128
ECK0034_carB_2as_05-essential-on-minimal 2006 / 08-division	0.0810801	0.0139609	0.0904844	0.0926238	0.07908	0.0621321
ECK0049_folA_1_13-other (non-essential)	-3.86791	0.776722	-4.64556	-2.83721	-4.22981	-3.75907
ECK0049_folA_3_13-other (non-essential)	-0.0437001	0.0487436	-0.0180355	-0.0014864	-0.0431181	-0.11216
ECK0049_folA_58as_03-PEC / 12-drug target (trimethoprim)	-1.23849	0.58636	-1.47583	-0.360899	-1.55992	-1.5573
ECK0053_pdxA_13as_05-essential-on-minimal 2006 / 08-division	#N/A	#N/A	#N/A	#N/A	#N/A	#N/A
ECK0055_lptD_17as_01-coliwiki essentials	-2.10245	0.403545	-2.43538	-1.51551	-2.20768	-2.25122
ECK0058_yabQ_1as_04-baba 2006 (removed in _03)	#N/A	#N/A	#N/A	#N/A	#N/A	#N/A
ECK0073_leuD_1as_05-essential-on-minimal 2006 / 08-division	-0.123497	0.0666848	-0.137627	-0.191409	-0.133284	-0.0316654
ECK0074_leuC_55as_05-essential-on-minimal 2006 / 08-division	0.080392	0.0472099	0.0991931	0.102827	0.00987756	0.10967
ECK0075_leuB_25as_05-essential-on-minimal 2006 / 08-division	0.10466	0.0716574	0.160399	0.0962908	0.155494	0.0064589
ECK0076_leuA_1as_05-essential-on-minimal 2006 / 08-division	0.184543	0.114821	0.144825	0.276407	0.0397783	0.277161
ECK0077_leuL_80as_05-essential-on-minimal 2006 / 08-division	0.180942	0.143574	0.106821	0.393535	0.083742	0.13967
ECK0084_ftsL_57as_01-coliwiki essentials / 08-division	-5.76577	3.67865	-1.3703	-4.20141	-9.47717	-8.01422
ECK0085_ftsI_-11s_01-coliwiki essentials	0.137861	0.193686	0.340039	0.0560373	0.247579	-0.0922126
ECK0085_ftsI_1694as_01-coliwiki essentials	-3.16175	1.31121	-4.33572	-3.02227	-3.91437	-1.37466
ECK0085_ftsI_869as_01-coliwiki essentials	-7.42343	1.46632	-6.0131	-9.48212	-7.17952	-7.01899
ECK0086_murE_27as_01-coliwiki essentials / 09-mur	-7.42951	1.43493	-8.25153	-8.41081	-5.32111	-7.73457
ECK0087_murF_17as_02-coliwiki evidence of essentiality / 09-mur	-5.1915	0.676934	-4.68357	-4.90115	-6.18805	-4.99324
ECK0088_mraY_20as_02-coliwiki evidence of essentiality / 09-mur	-3.56129	0.362514	-3.79189	-3.43155	-3.1114	-3.91034
ECK0089_murD_42as_01-coliwiki essentials / 09-mur	-4.32798	0.608331	-4.88816	-4.26581	-3.50083	-4.65714
ECK0091_murG_47as_01-coliwiki essentials / 09-mur	-7.80242	1.77931	-7.71839	-5.31562	-9.1198	-9.05587
ECK0092_murC_35as_01-coliwiki essentials / 09-mur	-3.90556	0.45069	-3.82912	-3.65862	-4.56235	-3.57214
ECK0093_ddlB_23as_12-drug target (cycloserine D) (non-essential)	-5.42656	0.635456	-5.81807	-5.23663	-4.61804	-6.03348
ECK0094_ftsQ_57as_01-coliwiki essentials / 08-division	#N/A	#N/A	#N/A	#N/A	#N/A	#N/A
ECK0095_ftsA_53as_01-coliwiki essentials / 08-division	-5.38302	3.07953	-2.63218	-8.71245	-7.28815	-2.89931
ECK0096_ftsZ_-8s_01-coliwiki essentials	0.114058	0.0951159	0.00042963	0.0921028	0.229579	0.13412
ECK0096_ftsZ_1132as_01-coliwiki essentials	-4.39816	1.81548	-6.3658	-5.51725	-2.85914	-2.85045
ECK0096_ftsZ_11as_01-coliwiki essentials	0.314907	0.223189	0.125133	0.260265	0.236404	0.637827
ECK0096_ftsZ_45as_13-other (non-essential)	-0.0678051	0.217185	-0.37293	0.0861794	0.0892314	-0.0737006
ECK0096_ftsZ_608as_01-coliwiki essentials	-2.67675	1.42255	-1.6607	-1.71333	-4.70362	-2.62936
ECK0097_lpxC_62as_01-coliwiki essentials	-1.24255	0.281195	-0.903726	-1.48253	-1.11885	-1.46507
ECK0098_secM_55as_01-coliwiki essentials	-2.6244	0.142519	-2.47039	-2.53802	-2.72392	-2.76529
ECK0099_secA_53as_01-coliwiki essentials	-1.76693	0.372237	-2.08213	-2.09554	-1.46857	-1.4215
ECK0103_coaE_19as_03-PEC evidence of essentiality / 13-other	-0.064657	0.259433	-0.280943	0.28512	-0.240679	-0.0221258
ECK0108_nadC_6as_05-essential-on-minimal 2006 / 08-division	0.0637675	0.0277237	0.102393	0.03904	0.0640956	0.049542
ECK0125_can_1as_01-coliwiki essentials	-0.372543	0.244086	-0.586608	-0.0332856	-0.50577	-0.364508
ECK0130_panD_32as_05-essential-on-minimal 2006 / 08-division	0.185982	0.0510312	0.118802	0.238013	0.178108	0.209006
ECK0132_panC_19as_05-essential-on-minimal 2006 / 08-division	-0.363393	0.336545	-0.100397	-0.461829	-0.0939688	-0.797376
ECK0133_panB_22as_05-essential-on-minimal 2006 / 08-division	0.106815	0.123079	0.0382272	0.261506	-0.0171826	0.14471
ECK0141_folK_22as_01-coliwiki essentials	0.24104	0.16879	0.0826193	0.465677	0.145805	0.270058
ECK0148_mrcB_8as_06-PBP (non-essential)	-0.682296	0.151475	-0.628657	-0.725794	-0.508464	-0.866271
ECK0153_hemL_1as_01-coliwiki essentials	-0.672718	0.00496558	-0.679551	-0.668603	-0.669535	-0.673183
ECK0155_erpA_25as_01-coliwiki essentials	-0.0137931	0.110437	0.000768519	0.136171	-0.109352	-0.0827607
ECK0164_dapD_31as_01-coliwiki essentials	-0.727497	0.0926475	-0.811978	-0.595493	-0.756711	-0.745806
ECK0166_map_22as_01-coliwiki essentials	-0.962284	0.46041	-1.0716	-0.290915	-1.33076	-1.15587
ECK0168_rpsB_17as_01-coliwiki essentials	-3.25256	0.56621	-2.83178	-2.69758	-3.75862	-3.72227
ECK0170_pyrH_11as_01-coliwiki essentials	-3.43923	0.391354	-3.31573	-3.02555	-3.9616	-3.45405
ECK0171_frr_68as_01-coliwiki essentials	-0.48797	0.27166	-0.78922	-0.179074	-0.624458	-0.359127
ECK0172_dxr_16as_01-coliwiki essentials / 12-drug target (fosmidomycin)	-0.385745	0.219696	-0.0837678	-0.431346	-0.610537	-0.417329
ECK0173_ispU_25as_01-coliwiki essentials	-2.97498	0.335487	-2.894	-2.68698	-3.45954	-2.85941
ECK0174_cdsA_18as_01-coliwiki essentials	-4.23086	0.295809	-4.40291	-4.43065	-3.79609	-4.29381
ECK0175_rseP_62as_01-coliwiki essentials	-0.497186	0.333893	-0.170519	-0.253873	-0.726934	-0.837417
ECK0176_bamA_50as_01-coliwiki essentials	-1.74555	0.21939	-1.78003	-1.60518	-1.55571	-2.0413
ECK0178_lpxD_7as_01-coliwiki essentials	-2.52402	0.455929	-2.48527	-3.17748	-2.16107	-2.27227
ECK0179_fabZ_55as_01-coliwiki essentials	-3.07546	1.0963	-2.59363	-4.54214	-3.19021	-1.97584
ECK0180_lpxA_17as_01-coliwiki essentials	-2.34424	0.874331	-2.03232	-3.61519	-1.61888	-2.11058
ECK0181_lpxB_19as_01-coliwiki essentials	-5.26731	2.49583	-8.22844	-5.79408	-4.85734	-2.18938
ECK0183_dnaE_-11as_01-coliwiki essentials	-2.94568	0.786886	-3.8755	-2.48814	-3.28924	-2.12982
ECK0183_dnaE_13as_01-coliwiki essentials	-1.17218	0.584773	-1.74199	-0.470371	-1.55437	-0.922003
ECK0184_accA_18as_01-coliwiki essentials	-0.458876	0.0668162	-0.458112	-0.41602	-0.407868	-0.553503
ECK0187_tilS_35as_01-coliwiki essentials	-0.0475098	0.143575	-0.0355607	0.0187753	0.0780614	-0.251315
ECK0194_proS_14as_01-coliwiki essentials	-3.23882	0.183026	-3.0421	-3.47377	-3.27386	-3.16555
ECK0196_rcsF_15as_10-rcs-related (non-essential)	0.00243514	0.158591	0.0341625	0.168919	0.0197049	-0.213045
ECK0243_proB_15as_05-essential-on-minimal 2006 / 08-division	0.287571	0.0859378	0.270609	0.402485	0.28256	0.194631
ECK0244_proA_26as_05-essential-on-minimal 2006 / 08-division	0.17004	0.0929244	0.126121	0.299998	0.0858771	0.168166
ECK0271_yagG_17as_04-baba 2006	0.174657	0.0322341	0.204746	0.129334	0.186832	0.177716
ECK0366_hemB_1as_01-coliwiki essentials	-0.451839	0.136682	-0.39695	-0.435193	-0.646032	-0.32918
ECK0371_ampH_28as_06-PBP (non-essential)	0.148055	0.0279523	0.113508	0.178564	0.139791	0.160359
ECK0381_proC_49as_05-essential-on-minimal 2006 / 08-division	#N/A	#N/A	#N/A	#N/A	#N/A	#N/A
ECK0402_secD_2as_01-coliwiki essentials	-0.296433	0.233738	-0.231138	0.00392785	-0.5151	-0.443421
ECK0403_secF_36as_01-coliwiki essentials	-0.187448	0.295097	-0.0490372	0.0472384	-0.131706	-0.616288
ECK0408_ribD_2as_01-coliwiki essentials	0.00393718	0.152516	-0.188481	0.0999979	-0.0450669	0.149299
ECK0409_ribE_32as_01-coliwiki essentials	-2.18014	0.53631	-1.94896	-2.07797	-2.9565	-1.73712
ECK0410_nusB_2as_03-PEC evidence of essentiality / 13-other	-1.61776	0.269486	-1.73181	-1.35317	-1.94156	-1.44452
ECK0411_thiL_23as_01-coliwiki essentials	0.0557275	0.14198	0.042081	0.2606	-0.035867	-0.0439039
ECK0414_dxs_19as_01-coliwiki essentials	-2.64325	0.148096	-2.79707	-2.6805	-2.65377	-2.44166
ECK0415_ispA_12as_01-coliwiki essentials	0.108861	0.183334	0.0616014	0.376331	0.0362687	-0.0387566
ECK0449_ffs_22as_01-coliwiki essentials (4.5S RNA)	-2.6595	0.283262	-2.96369	-2.79562	-2.31146	-2.56721
ECK0464_dnaX_1as_01-coliwiki essentials	-3.62748	1.32261	-1.77075	-3.92147	-4.90529	-3.91243
ECK0468_adk_28as_01-coliwiki essentials	-1.95369	0.259796	-1.87356	-1.80585	-2.33991	-1.79544
ECK0469_hemH_27as_01-coliwiki essentials	-1.03117	0.238448	-0.849263	-0.85195	-1.35343	-1.07005
ECK0515_purK_20as_05-essential-on-minimal 2006 / 08-division	0.210911	0.0833224	0.246605	0.289074	0.09498	0.212983
ECK0516_purE_21as_05-essential-on-minimal 2006 / 08-division	0.240951	0.134613	0.135601	0.437914	0.183466	0.206822
ECK0517_lpxH_48as_01-coliwiki essentials	-0.160185	0.0559807	-0.16848	-0.230027	-0.147591	-0.0946397
ECK0519_cysS_33as_01-coliwiki essentials	-3.68072	1.35574	-4.32234	-3.38972	-5.07962	-1.93121
ECK0522_folD_88as_03-PEC evidence of essentiality / 13-other	-0.191669	0.125046	-0.226343	-0.0390651	-0.338571	-0.162699
ECK0529_argU_7as_01-coliwiki essentials (tRNA)	0.285219	0.138447	0.103457	0.396026	0.251165	0.390229
ECK0577_fes_54as_05-essential-on-minimal 2006 / 08-division	0.0997898	0.0476149	0.0645284	0.162464	0.111127	0.0610395
ECK0625_dacA_1as_06-PBP (non-essential)	0.427289	0.0908475	0.358321	0.342037	0.483868	0.524932
ECK0627_mrdB_15as_01-coliwiki essentials / 06-PBP	#N/A	#N/A	#N/A	#N/A	#N/A	#N/A
ECK0628_mrdA_43as_01-coliwiki essentials / 06-PBP	-0.455043	0.310888	-0.277134	-0.516842	-0.161144	-0.865053
ECK0632_nadD_34as_02-coliwiki evidence of essentiality	0.22093	0.2067	0.117199	0.527224	0.080389	0.158907
ECK0633_holA_-16as_01-coliwiki essentials	-1.18728	0.276976	-1.35177	-0.781499	-1.23966	-1.37619
ECK0633_holA_17as_01-coliwiki essentials	-2.37441	1.90062	-3.40367	-1.5263	-4.4101	-0.157577
ECK0634_lptE_49as_01-coliwiki essentials	-2.60582	0.531037	-2.89365	-1.90965	-3.12235	-2.49765
ECK0635_leuS_1as_01-coliwiki essentials	-3.60095	1.09602	-2.76562	-4.07355	-4.92619	-2.63847
ECK0639_djlB_23as_14-yamamoto 2009 essentiality is uncertain	-0.0231369	0.0652846	-0.040865	-0.0984905	0.0584874	-0.0116796
ECK0649_lnt_13as_01-coliwiki essentials	-1.47471	0.476322	-1.90552	-1.79467	-0.863909	-1.33472
ECK0660_leuW_30as_01-coliwiki essentials (tRNA)	-0.145396	0.311803	-0.480463	0.194817	-0.326344	0.0304068
ECK0668_glnS_20as_01-coliwiki essentials	5.28574	#N/A	#N/A	#N/A	#N/A	5.28574
ECK0672_fldA_37as_02-coliwiki evidence of essentiality	0.382673	0.349064	0.2269	0.850538	0.0346972	0.418557
ECK0709_gltA_28as_05-essential-on-minimal 2006 / 08-division	0.0239678	0.0889125	0.00942963	0.153378	-0.0424215	-0.0245144
ECK0721_cydA_41as_04-baba 2006	-1.61745	0.411527	-1.92667	-1.0685	-1.94025	-1.53439
ECK0729_tolB_-16as_13-other (non-essential)	0.0430042	0.11353	0.0741272	-0.0499228	-0.0426121	0.190424
ECK0730_pal_22as_13-other (non-essential)	0.0191532	0.0662604	0.0422392	-0.079556	0.0527576	0.0611721
ECK0731_ybgF_60as_13-other (non-essential)	0.194949	0.0589219	0.266581	0.127224	0.21157	0.174421
ECK0739_nadA_22as_05-essential-on-minimal 2006 / 08-division	0.186328	0.0381985	0.145753	0.161801	0.221164	0.216593
ECK0763_bioA_22as_05-essential-on-minimal 2006 / 08-division	0.0880635	0.0944071	0.0351679	0.191916	0.139581	-0.0144102
ECK0764_bioB_1as_05-essential-on-minimal 2006 / 08-division	0.166036	0.0942893	0.0781972	0.274145	0.096476	0.215327
ECK0765_bioF_53as_05-essential-on-minimal 2006 / 08-division	0.0167284	0.0752282	-0.0348266	0.121856	0.0202166	-0.0403325
ECK0766_bioC_26as_05-essential-on-minimal 2006 / 08-division	-0.0542219	0.0733196	-0.0570968	-0.0125017	0.00889018	-0.156179
ECK0767_bioD_26as_05-essential-on-minimal 2006 / 08-division	0.0710508	0.0940405	-0.0227788	0.189272	0.0173033	0.100406
ECK0829_dacC_17as_06-PBP (non-essential)	0.240012	0.106237	0.304616	0.294923	0.279068	0.0814409
ECK0875_infA_7as_01-coliwiki essentials	-2.94253	0.372872	-2.65954	-3.4826	-2.8924	-2.73557
ECK0877_cydC_18as_04-baba 2006	-0.0766343	0.0985013	-0.0714115	-0.11707	0.0567849	-0.174841
ECK0881_ftsK_9as_01-coliwiki essentials / 08-division	-0.420074	0.18537	-0.498692	-0.358779	-0.195776	-0.62705
ECK0882_lolA_16as_02-coliwiki evidence of essentiality	-3.23301	0.51489	-3.68828	-2.68129	-2.90773	-3.65474
ECK0884_serS_14as_01-coliwiki essentials	-1.16257	0.20488	-1.21506	-1.00308	-1.43056	-1.00159
ECK0898_serC_34as_05-essential-on-minimal 2006 / 08-division	-0.114977	0.130702	-0.245688	-0.0636306	0.0438224	-0.194413
ECK0899_aroA_11as_05-essential-on-minimal 2006 / 08-division	0.142896	0.13173	-0.0466251	0.153939	0.225402	0.238869
ECK0902_rpsA_38as_01-coliwiki essentials	-3.12175	0.502149	-2.95148	-3.11763	-2.61219	-3.80571
ECK0905_msbA_40as_01-coliwiki essentials	-0.790938	0.182503	-0.744869	-1.01553	-0.827028	-0.57633
ECK0906_lpxK_-1as_01-coliwiki essentials	-1.93677	0.22152	-1.96152	-2.0365	-2.1284	-1.62065
ECK0906_lpxK_32as_01-coliwiki essentials	-0.936142	0.322347	-0.728695	-0.593878	-1.22604	-1.19595
ECK0909_kdsB_25as_01-coliwiki essentials	-1.19239	0.135451	-1.31828	-1.13879	-1.28606	-1.02642
ECK0913_mukF_17as_01-coliwiki essentials	-0.283132	0.0540332	-0.20383	-0.324448	-0.297575	-0.306677
ECK0914_mukE_64as_01-coliwiki essentials	-1.26134	0.183877	-1.41264	-1.22251	-1.01707	-1.39312
ECK0915_mukB_62as_01-coliwiki essentials	-1.2632	0.319801	-1.51447	-1.09378	-0.896978	-1.54756
ECK0921_asnS_15as_01-coliwiki essentials	-2.29257	0.500004	-2.15512	-1.79999	-2.98838	-2.22677
ECK0936_pyrD_12as_05-essential-on-minimal 2006 / 08-division	0.324851	0.0266036	0.311743	0.30038	0.325661	0.36162
ECK0945_fabA_22as_01-coliwiki essentials	-2.91984	0.820272	-3.08956	-1.71503	-3.47248	-3.40229
ECK0946_ycbZ_7as_01-coliwiki essentials	0.171423	0.139541	-0.00283799	0.303981	0.122966	0.261581
ECK0962_serT_1as_01-coliwiki essentials (tRNA)	0.451567	0.172793	0.325151	0.648233	0.289072	0.54381
ECK1047_pyrC_12as_05-essential-on-minimal 2006 / 08-division	0.15792	0.0442815	0.164832	0.169583	0.0960674	0.201198
ECK1054_murJ_1as_01-coliwiki essentials / 09-mur	-0.518383	0.112267	-0.572409	-0.419314	-0.431213	-0.650594
ECK1069_rne_52as_01-coliwiki essentials	-0.876096	0.985455	-0.592266	0.0949529	-2.246	-0.761072
ECK1078_fabD_27as_01-coliwiki essentials	-1.88182	0.493815	-2.1872	-1.46763	-2.41624	-1.4562
ECK1079_fabG_35as_01-coliwiki essentials	-1.95319	0.399416	-2.03715	-1.39366	-2.34163	-2.04031
ECK1080_acpP_74as_01-coliwiki essentials	-2.97959	0.579795	-3.35636	-3.59062	-2.43431	-2.53706
ECK1084_tmk_56as_01-coliwiki essentials	-0.879752	0.235083	-0.986104	-0.888989	-1.09373	-0.55019
ECK1085_holB_16as_01-coliwiki essentials	-1.68717	0.672063	-2.51921	-0.901739	-1.51431	-1.81343
ECK1102_lolC_9as_01-coliwiki essentials	-3.31478	0.545748	-4.11789	-3.03637	-2.92326	-3.1816
ECK1103_lolD_15as_01-coliwiki essentials	-3.55643	0.308203	-3.29668	-3.62863	-3.33821	-3.96221
ECK1104_lolE_13as_01-coliwiki essentials	0.203714	0.103246	0.301	0.151796	0.277957	0.0841024
ECK1117_purB_13as_04-baba 2006	0.242335	0.079771	0.14273	0.336629	0.233511	0.256472
ECK1119_mnmA_13as_03-PEC evidence of essentiality / 13-other	-0.0470793	0.322699	-0.157137	0.429341	-0.285958	-0.174563
ECK1122_icd_25as_05-essential-on-minimal 2006 / 08-division	-0.656232	0.232765	-0.965159	-0.401534	-0.648638	-0.609597
ECK1131_ymfK_14as_04-baba 2006 (removed in _03)	-0.144522	0.140892	-0.0233481	-0.0253285	-0.234929	-0.294482
ECK1162_minE_46as_04-baba 2006 / 07-min	-3.08322	0.666169	-4.05129	-2.52865	-2.85257	-2.90035
ECK1163_minD_55as_04-baba 2006 / 07-min	0.193919	0.0889311	0.0830408	0.177556	0.296714	0.218366
ECK1164_minC_15as_07-min (non-essential)	-0.801496	0.189211	-0.92119	-0.539299	-0.788559	-0.956936
ECK1192_pth_26as_01-coliwiki essentials	-0.163439	0.0875492	-0.270677	-0.103262	-0.198071	-0.0817455
ECK1195_prs_6as_04-baba 2006	-2.1201	0.369172	-2.05054	-1.79137	-2.64837	-1.99011
ECK1196_ispE_18as_01-coliwiki essentials	-0.0602249	0.0322932	-0.0424525	-0.0472386	-0.108551	-0.0426572
ECK1197_lolB_6as_01-coliwiki essentials	-0.789294	0.271156	-0.738618	-0.49461	-1.1511	-0.772851
ECK1198_hemA_8as_01-coliwiki essentials	-3.38106	0.695628	-2.68608	-4.32097	-3.09237	-3.42481
ECK1199_prfA_1as_01-coliwiki essentials	-3.02842	0.350208	-3.1236	-3.17326	-2.51528	-3.30153
ECK1200_prmC_39as_01-coliwiki essentials	-2.75904	0.540869	-3.11187	-3.08222	-2.8794	-1.96268
ECK1203_kdsA_1as_01-coliwiki essentials	-2.4608	0.631627	-3.19728	-2.72997	-2.15337	-1.76259
ECK1224_tpr_14-yamamoto 2009 essentiality is uncertain	#N/A	#N/A	#N/A	#N/A	#N/A	#N/A
ECK1254_trpA_28as_05-essential-on-minimal 2006 / 08-division	0.155458	0.0834105	0.0920374	0.270764	0.162743	0.096288
ECK1255_trpB_20as_05-essential-on-minimal 2006 / 08-division	0.24488	0.0548793	0.212081	0.320346	0.197526	0.249567
ECK1256_trpC_58as_05-essential-on-minimal 2006 / 08-division	0.119556	0.0610591	0.107162	0.19168	0.134664	0.0447165
ECK1257_trpD_50as_05-essential-on-minimal 2006 / 08-division	0.122952	0.0193839	0.111594	0.122882	0.107068	0.150263
ECK1258_trpE_18as_05-essential-on-minimal 2006 / 08-division	0.211589	0.109495	0.1379	0.365009	0.215434	0.128012
ECK1268_topA_32as_01-coliwiki essentials	0.156909	0.336604	-0.10119	0.611688	-0.0949341	0.212072
ECK1269_cysB_51as_05-essential-on-minimal 2006 / 08-division	0.188609	0.0171373	0.191639	0.180671	0.171103	0.211024
ECK1272_ribA_28as_01-coliwiki essentials	-0.559985	0.196466	-0.850659	-0.4305	-0.507212	-0.451568
ECK1276_pyrF_29as_05-essential-on-minimal 2006 / 08-division	0.105948	0.0609431	0.133	0.0211999	0.162758	0.106836
ECK1283_fabI_16as_01-coliwiki essentials	-2.82617	0.723165	-2.49154	-3.83227	-2.82154	-2.15934
ECK1354_racR_26as_04-baba 2006	-1.11241	0.27084	-0.742616	-1.21204	-1.11166	-1.38331
ECK1563_dicC_108as_08-division (non-essential)	0.0342696	0.0651321	0.0274622	0.122619	0.021339	-0.0343414
ECK1564_dicA_57as_04-baba 2006 / 08-division	-2.20296	0.438437	-1.99084	-2.69283	-1.70831	-2.41984
ECK1566_ydfB_54as_04-baba 2006	0.172824	0.14494	0.314701	0.249007	0.145387	-0.0177986
ECK1569_dicB_19as_08-division (non-essential)	0.0213366	0.173158	-0.0317011	0.239568	0.0524693	-0.17499
ECK1633_tyrS_53as_01-coliwiki essentials	-1.63798	0.285794	-1.66529	-1.24092	-1.91844	-1.72728
ECK1634_pdxH_1as_05-essential-on-minimal 2006 / 08-division	0.49465	0.233743	0.502127	0.821142	0.354931	0.3004
ECK1651_mepH_18as_11-hydrolase (non-essential)	-0.174549	0.266371	-0.163588	0.162686	-0.487198	-0.210097
ECK1658_ribC_28as_01-coliwiki essentials	-0.485357	0.133271	-0.62035	-0.396581	-0.347988	-0.57651
ECK1687_ydiL_21as_04-baba 2006	0.124602	0.159977	0.127083	0.348488	0.0340684	-0.0112301
ECK1691_aroD_11as_05-essential-on-minimal 2006 / 08-division	-0.0350259	0.0791389	-0.0476847	-0.0752771	0.0797716	-0.0969133
ECK1711_pheT_41as_01-coliwiki essentials	-2.70727	0.598396	-1.98888	-2.50816	-3.38693	-2.94509
ECK1712_pheS_1as_01-coliwiki essentials	-3.96082	1.21538	-4.35332	-3.83562	-5.28079	-2.37355
ECK1714_rplT_98as_01-coliwiki essentials	-3.13759	1.76614	-3.98965	-2.40503	-5.08882	-1.06688
ECK1716_infC_35as_01-coliwiki essentials	-3.12973	0.376567	-3.4507	-3.13835	-3.33099	-2.59888
ECK1717_thrS_6as_01-coliwiki essentials	-3.59225	1.69952	-2.22536	-2.47759	-3.72056	-5.94549
ECK1738_nadE_46as_01-coliwiki essentials	-0.0840711	0.392011	-0.48283	0.455789	-0.171993	-0.13725
ECK1777_gapA_36as_01-coliwiki essentials	-0.061356	0.390127	-0.130347	0.507464	-0.352298	-0.270243
ECK1805_tsaB_25as_01-coliwiki essentials	0.0567019	0.193613	0.0910799	0.171578	0.19057	-0.226421
ECK1810_pabB_19as_05-essential-on-minimal 2006 / 08-division	-0.0250802	0.0712805	0.0741795	-0.0216383	-0.0836621	-0.0691998
ECK1857_mepM_16as_11-hydrolase (non-essential)	-0.219553	0.286378	-0.370982	0.169641	-0.485691	-0.191181
ECK1867_aspS_29as_01-coliwiki essentials	-7.87584	2.45891	-9.09556	-4.19348	-8.93554	-9.27879
ECK1877_argS_1as_01-coliwiki essentials	-2.87988	0.246047	-2.85472	-3.23387	-2.7439	-2.68705
ECK1908_leuZ_4as_01-coliwiki essentials (tRNA)	-0.160992	0.388547	-0.538891	0.38215	-0.270466	-0.216761
ECK1909_cysT_41as_01-coliwiki essentials (tRNA)	0.0179541	0.086306	-0.0251697	0.0643038	-0.0794007	0.112083
ECK1911_pgsA_17as_01-coliwiki essentials	0.00901687	0.0426393	-0.0343573	-0.0176848	0.0298295	0.0582801
ECK1949_rcsA_2as_10-rcs-related (non-essential)	-0.0168335	0.0838699	-0.0565748	-0.102816	5.61326e-05	0.0920006
ECK1971_serU_12as_08-division (non-essential) (tRNA)	-0.0199342	0.0780765	-0.000696151	0.0789607	-0.103082	-0.0549192
ECK2004_dacD_11as_06-PBP (non-essential)	-0.00592683	0.12227	0.0802233	-0.0381045	0.0992531	-0.165079
ECK2012_yefM_61as_04-baba 2006	-0.0357368	0.0962452	0.0139922	0.0752454	-0.122625	-0.10956
ECK2014_hisG_44as_05-essential-on-minimal 2006 / 08-division	0.112895	0.101939	0.132947	-0.0314633	0.141828	0.20827
ECK2015_hisD_2as_05-essential-on-minimal 2006 / 08-division	0.127908	0.0402075	0.144191	0.089806	0.176863	0.100771
ECK2016_hisC_11as_05-essential-on-minimal 2006 / 08-division	0.0874334	0.04517	0.133484	0.0827581	0.027233	0.106258
ECK2017_hisB_41as_05-essential-on-minimal 2006 / 08-division	0.017212	0.0790364	0.101723	0.0491393	-0.0845951	0.00258073
ECK2018_hisH_18as_05-essential-on-minimal 2006 / 08-division	0.179414	0.0915308	0.234876	0.112576	0.0914915	0.278711
ECK2019_hisA_13as_05-essential-on-minimal 2006 / 08-division	-0.0420941	0.0156929	-0.0571341	-0.0471346	-0.0440032	-0.0201044
ECK2021_hisI_47as_05-essential-on-minimal 2006 / 08-division	0.208615	0.14344	0.195521	0.34423	0.280876	0.0138326
ECK2107_metG_46as_01-coliwiki essentials	-3.79691	0.573049	-4.33411	-4.12869	-3.68566	-3.0392
ECK2127_pbpG_6as_06-PBP (non-essential)	0.140588	0.104444	0.118038	0.0702241	0.079925	0.294167
ECK2146_folE_6as_01-coliwiki essentials	-0.719479	0.302517	-0.890196	-0.268702	-0.820852	-0.898168
ECK2169_mepS_19as_11-hydrolase (non-essential)	0.0598359	0.252551	0.0522581	-0.285173	0.307184	0.165074
ECK2179_rplY_53as_14-yamamoto 2009 essentiality is uncertain	-1.63021	0.401888	-1.91985	-1.03614	-1.80881	-1.75604
ECK2182_yejM_27as_03-PEC evidence of essentiality / 13-other	-3.26708	0.730994	-2.90221	-4.27896	-3.28762	-2.59954
ECK2206_apbE_19as_01-coliwiki essentials	-0.0801116	0.0762864	-0.161769	-0.00574972	-0.0253044	-0.127623
ECK2209_rcsD_26as_10-rcs-related (non-essential)	0.0613484	0.0881912	-0.00444676	-0.0148488	0.0928662	0.171823
ECK2210_rcsB_29as_10-rcs-related (non-essential)	0.007441	0.220241	0.0148393	0.243396	0.0592268	-0.287698
ECK2211_rcsC_11as_10-rcs-related (non-essential)	0.0779274	0.0536641	0.148076	0.0238079	0.0517281	0.0880979
ECK2223_gyrA_11as_01-coliwiki essentials	-0.689507	0.541759	-1.04043	0.118043	-0.895798	-0.939837
ECK2224_ubiG_22as_05-essential-on-minimal 2006 / 08-division	-0.000473297	0.188206	0.0784682	0.105976	-0.282267	0.0959293
ECK2226_nrdA_69as_01-coliwiki essentials	-1.26761	0.607024	-1.56092	-0.373014	-1.7067	-1.42978
ECK2227_nrdB_14as_01-coliwiki essentials / 08-division	-0.336816	0.890852	-0.0882109	0.817763	-1.01072	-1.06609
ECK2306_purF_25as_05-essential-on-minimal 2006 / 08-division	0.00569962	0.0345989	-0.0316667	0.0336283	-0.0157584	0.0365953
ECK2309_folC_1as_01-coliwiki essentials / 12-drug target (sulfamethoxazole)	-0.321657	0.0860141	-0.444872	-0.251294	-0.313473	-0.276987
ECK2310_accD_39as_02-coliwiki evidence of essentiality	-6.79103	2.72887	-7.8319	-8.32271	-8.29776	-2.71175
ECK2314_pdxB_11as_05-essential-on-minimal 2006 / 08-division	0.0645971	0.179329	-0.0831339	-0.0861111	0.27467	0.152963
ECK2317_fabB_26as_01-coliwiki essentials	-2.21418	0.504152	-2.8343	-1.6028	-2.25525	-2.16436
ECK2323_aroC_40as_05-essential-on-minimal 2006 / 08-division	-0.00844801	0.194773	-0.00637995	-0.278817	0.174246	0.0771586
ECK2394_gltX_27as_01-coliwiki essentials	-0.345042	0.0873967	-0.298127	-0.250905	-0.446423	-0.384712
ECK2406_ligA_50as_01-coliwiki essentials	-0.83801	0.286088	-1.17225	-0.476332	-0.815422	-0.888038
ECK2407_zipA_28as_13-other (non-essential)	#N/A	#N/A	#N/A	#N/A	#N/A	#N/A
ECK2407_zipA_37as_13-other (non-essential)	-2.55336	0.600453	-2.88817	-3.02574	-1.69117	-2.60835
ECK2407_zipA_49as_01-coliwiki essentials	-2.84745	0.523218	-3.37117	-2.38711	-2.40767	-3.22384
ECK2409_cysK_2as_05-essential-on-minimal 2006 / 08-division	-0.038342	0.186227	0.0247282	-0.299007	-0.0189033	0.139814
ECK2411_ptsI_26as_05-essential-on-minimal 2006 / 08-division	-0.261763	0.163599	-0.0735578	-0.424831	-0.36911	-0.179553
ECK2417_cysA_19as_05-essential-on-minimal 2006 / 08-division	0.141885	0.098164	0.207018	0.00287931	0.214981	0.142663
ECK2419_cysU_16as_05-essential-on-minimal 2006 / 08-division	-0.00844029	0.0456207	0.0264295	-0.0606398	0.0330339	-0.0325848
ECK2420_cysP_7as_05-essential-on-minimal 2006 / 08-division	0.134834	0.193435	0.209659	-0.147242	0.1855	0.291419
ECK2425_yfeW_59as_06-PBP (non-essential)	0.260909	0.115946	0.31258	0.388781	0.222083	0.120191
ECK2467_dapE_12as_01-coliwiki essentials	-0.0888	0.142299	-0.294143	0.00123089	-0.0748908	0.012603
ECK2472_purC_43as_05-essential-on-minimal 2006 / 08-division	0.156463	0.0708844	0.0913844	0.2451	0.181457	0.10791
ECK2474_dapA_1as_01-coliwiki essentials	-0.404673	0.292873	-0.391374	-0.000317531	-0.670185	-0.556816
ECK2492_hda_12as_03-PEC evidence of essentiality / 13-other	-1.90426	0.736895	-2.25943	-0.865659	-1.93723	-2.55473
ECK2495_purM_8as_05-essential-on-minimal 2006 / 08-division	0.185426	0.0453624	0.151985	0.249004	0.187068	0.153645
ECK2503_guaA_32as_05-essential-on-minimal 2006 / 08-division	0.115072	0.242043	0.0537093	0.244146	0.357835	-0.195403
ECK2504_guaB_1as_05-essential-on-minimal 2006 / 08-division	0.11782	0.0858809	0.0175437	0.225308	0.129891	0.0985351
ECK2507_der_9as_01-coliwiki essentials	-2.97226	0.471461	-3.4263	-3.32629	-2.63472	-2.50173
ECK2510_hisS_22as_01-coliwiki essentials	-1.91125	0.184164	-1.92115	-1.96104	-2.10208	-1.66074
ECK2511_ispG_11as_01-coliwiki essentials	-0.0857094	0.304853	-0.206428	0.366937	-0.205539	-0.297807
ECK2512_rodZ_16as_13-other (non-essential)	0.00746975	0.194892	0.08286	0.00860038	0.198705	-0.260286
ECK2515_pbpC_6as_06-PBP (non-essential)	0.142599	0.140494	0.196836	0.306448	-0.0195806	0.0866923
ECK2527_iscS_12as_05-essential-on-minimal 2006 / 08-division	-0.0626418	0.0894567	-0.00115546	-0.183989	-0.0757825	0.0103594
ECK2530_suhB_1as_03-PEC evidence of essentiality / 13-other	-1.16427	0.315697	-1.33152	-0.749274	-1.47268	-1.10361
ECK2548_glyA_28as_05-essential-on-minimal 2006 / 08-division	-0.124719	0.0349626	-0.142113	-0.0777847	-0.158535	-0.120443
ECK2555_purL_27as_05-essential-on-minimal 2006 / 08-division	0.336674	0.0774883	0.392157	0.238297	0.311554	0.404687
ECK2557_tadA_23as_04-baba 2006	0.00665122	0.107168	0.0132161	0.150272	-0.103848	-0.0330348
ECK2561_acpS_64as_01-coliwiki essentials	-0.43042	0.0679238	-0.349783	-0.510654	-0.409398	-0.451847
ECK2562_pdxJ_35as_05-essential-on-minimal 2006 / 08-division	-0.972527	0.249071	-0.84229	-1.34136	-0.901414	-0.805041
ECK2564_era_37as_01-coliwiki essentials	-1.99154	0.526497	-2.12969	-1.34322	-2.6086	-1.88466
ECK2565_rnc_8as_04-baba 2006	-1.13591	0.234361	-1.32681	-0.849114	-1.32788	-1.03985
ECK2566_lepB_19as_01-coliwiki essentials	-0.0584679	0.073135	-0.108023	0.0131839	-0.133596	-0.00543655
ECK2571_rpoE_15as_13-other (non-essential)	-3.32301	0.291192	-3.01215	-3.7073	-3.22559	-3.347
ECK2571_rpoE_22as_13-other (non-essential)	-4.08429	0.299657	-4.20522	-4.34534	-3.65491	-4.13169
ECK2571_rpoE_23as_04-baba 2006	-1.98952	0.331302	-1.79536	-2.3251	-1.62814	-2.20947
ECK2572_nadB_15as_05-essential-on-minimal 2006 / 08-division	0.166174	0.083619	0.0858659	0.106636	0.211565	0.26063
ECK2583_pssA_42as_01-coliwiki essentials	-0.150546	0.49127	-0.238321	0.554014	-0.33704	-0.580836
ECK2593_bamD_32as_01-coliwiki essentials	-0.182137	0.453203	-0.23905	0.47551	-0.482991	-0.482015
ECK2596_pheA_18as_05-essential-on-minimal 2006 / 08-division	0.165648	0.0519972	0.165656	0.197206	0.207383	0.0923447
ECK2597_tyrA_19as_05-essential-on-minimal 2006 / 08-division	0.118081	0.0895674	0.124679	0.0243438	0.237282	0.0860206
ECK2603_rplS_54as_01-coliwiki essentials	-2.74354	0.459994	-2.90194	-2.27475	-2.48537	-3.31212
ECK2604_trmD_23as_01-coliwiki essentials	-2.31156	0.654924	-2.60746	-2.12245	-3.01901	-1.49732
ECK2606_rpsP_45as_01-coliwiki essentials	-3.5525	1.01094	-3.32106	-4.78077	-2.34453	-3.76362
ECK2607_ffh_19as_01-coliwiki essentials	-2.64695	0.488701	-3.10003	-2.92291	-2.57339	-1.99148
ECK2610_grpE_27as_01-coliwiki essentials	0.144657	0.146065	0.0694947	0.361667	0.0982415	0.0492234
ECK2611_nadK_42as_01-coliwiki essentials	-1.53105	0.32501	-1.44178	-1.3527	-1.3175	-2.01221
ECK2690_serV_13as_03-PEC (tRNA)	-2.08469	0.366289	-2.18087	-1.62806	-2.50964	-2.02018
ECK2691_csrA_34as_03-PEC evidence of essentiality / 13-other	#N/A	#N/A	#N/A	#N/A	#N/A	#N/A
ECK2692_alaS_16as_03-PEC evidence of essentiality / 13-other	-3.84285	0.296118	-4.16761	-3.97715	-3.48259	-3.74405
ECK2741_ispF_34as_01-coliwiki essentials	-0.303933	0.136832	-0.230223	-0.49917	-0.294326	-0.192014
ECK2742_ispD_10as_01-coliwiki essentials	-0.510868	0.147184	-0.446475	-0.344973	-0.684343	-0.567682
ECK2743_ftsB_91as_01-coliwiki essentials / 08-division	-1.30297	0.336301	-1.79346	-1.23053	-1.03874	-1.14917
ECK2745_cysC_38as_05-essential-on-minimal 2006 / 08-division	-0.00414865	0.0663768	0.053657	0.0527647	-0.066837	-0.0561793
ECK2746_cysN_10as_05-essential-on-minimal 2006 / 08-division	0.20518	0.0643789	0.235302	0.226528	0.249253	0.109637
ECK2747_cysD_26as_05-essential-on-minimal 2006 / 08-division	0.0798173	0.155121	0.134142	0.226555	0.0965286	-0.137956
ECK2757_cysH_7as_05-essential-on-minimal 2006 / 08-division	0.0954909	0.0573915	0.0434371	0.136989	0.0488363	0.152701
ECK2758_cysI_18as_05-essential-on-minimal 2006 / 08-division	-0.222405	0.165006	-0.277463	0.00381086	-0.227893	-0.388074
ECK2759_cysJ_17as_05-essential-on-minimal 2006 / 08-division	0.149115	0.136883	-0.0191014	0.259371	0.261992	0.0941961
ECK2773_eno_7as_01-coliwiki essentials	-0.0586517	0.210466	-0.235191	0.24177	-0.164158	-0.0770275
ECK2774_pyrG_28as_01-coliwiki essentials	-2.90867	0.894196	-2.83898	-1.83096	-4.01818	-2.94659
ECK2777_mazE_8as_01-coliwiki essentials	0.0451442	0.0825373	-0.0348855	0.139692	0.0878243	-0.0120539
ECK2814_argA_2as_05-essential-on-minimal 2006 / 08-division	-0.0874163	0.0866847	-0.0235473	-0.0812055	-0.211813	-0.0330994
ECK2823_thyA_1as_05-essential-on-minimal 2006 / 08-division	-0.956303	0.187401	-0.737259	-1.19143	-0.916937	-0.979585
ECK2824_lgt_7as_01-coliwiki essentials	-4.4406	0.83489	-3.67617	-5.28618	-3.77214	-5.0279
ECK2836_lysA_6as_05-essential-on-minimal 2006 / 08-division	-0.0940556	0.142774	0.0480119	-0.267186	-0.0060213	-0.151027
ECK2886_prfB_1as_03-PEC evidence of essentiality / 13-other	-3.01796	0.375615	-2.67444	-2.87243	-3.54927	-2.97573
ECK2909_serA_62as_05-essential-on-minimal 2006 / 08-division	0.154887	0.145298	0.0934586	-0.0211729	0.260157	0.287106
ECK2921_fbaA_30as_01-coliwiki essentials	-0.489218	0.327589	-0.618279	-0.00834263	-0.743094	-0.587157
ECK2922_pgk_1as_01-coliwiki essentials	-0.0147834	0.318682	-0.204524	0.461122	-0.182785	-0.132947
ECK2936_yqgD_15as_04-baba 2006 (removed in _03)	-1.7394	1.76581	-0.711202	-2.87967	-3.55293	0.186192
ECK2937_metK_15as_01-coliwiki essentials	-0.740506	0.182573	-0.971449	-0.537919	-0.777416	-0.675239
ECK2944_yqgF_14as_01-coliwiki essentials	0.0620433	0.112904	0.0782577	-0.00220304	0.213922	-0.0418032
ECK3000_metC_-1as_05-essential-on-minimal 2006 / 08-division	0.0703177	0.05691	0.0319227	0.0116384	0.112255	0.125455
ECK3008_ftsP_66as_08-division (non-essential)	-0.0886889	0.0271499	-0.112351	-0.0919736	-0.0499411	-0.100489
ECK3009_plsC_31as_01-coliwiki essentials	-1.98927	0.215233	-2.07602	-1.80989	-2.25351	-1.81767
ECK3010_parC_23as_01-coliwiki essentials	-0.549341	0.201687	-0.698752	-0.494084	-0.287527	-0.716998
ECK3012_mqsA_12as_04-baba 2006	-0.0341512	0.0626727	0.003939	0.0302484	-0.106999	-0.0637934
ECK3021_parE_1as_01-coliwiki essentials	-2.76635	0.476098	-2.38607	-2.43564	-2.8275	-3.41618
ECK3032_ribB_1as_01-coliwiki essentials	0.13184	0.100324	0.0109928	0.244438	0.0980277	0.173902
ECK3046_cca_55as_01-coliwiki essentials	-0.500595	0.158501	-0.618157	-0.358347	-0.65613	-0.369745
ECK3048_folB_40as_03-PEC / 05-essential-on-minimal	-0.0928628	0.0558717	-0.135175	-0.0180058	-0.0822886	-0.135982
ECK3054_tsaD_28as_01-coliwiki essentials	-0.716446	0.240698	-0.663897	-0.466088	-1.04466	-0.691138
ECK3056_dnaG_1as_03-PEC evidence of essentiality / 13-other	-3.93769	0.386666	-4.16482	-3.3596	-4.08908	-4.13727
ECK3057_rpoD_15as_01-coliwiki essentials	-1.47528	0.526819	-1.53128	-0.725036	-1.9356	-1.7092
ECK3102_tdcF_31as_04-baba 2006	0.170681	0.0898769	0.0557229	0.272703	0.193368	0.160929
ECK3111_rnpB_1as_01-coliwiki essentials (tRNA)	-0.0373513	0.317577	-0.114706	0.430831	-0.255272	-0.210258
ECK3134_rsmI_14as_04-baba 2006	-0.365821	0.0440815	-0.308635	-0.355236	-0.408394	-0.391018
ECK3147_yhbV_14as_04-baba 2006	0.0590363	0.0662537	0.0975531	0.132565	0.00390437	0.00212276
ECK3150_deaD_38as_13-other (non-essential)	-0.293751	0.277889	-0.434866	0.120313	-0.469303	-0.391147
ECK3154_rpsO_67as_14-yamamoto 2009 essentiality is uncertain	#N/A	#N/A	#N/A	#N/A	#N/A	#N/A
ECK3157_infB_31as_01-coliwiki essentials	-4.66816	0.699136	-5.57348	-4.48941	-4.72373	-3.88603
ECK3158_nusA_34as_01-coliwiki essentials	-1.31402	0.141046	-1.34187	-1.10722	-1.41153	-1.39547
ECK3161_argG_27as_05-essential-on-minimal 2006 / 08-division	-0.0267439	0.127533	-0.00701667	0.108506	-0.00909233	-0.199372
ECK3163_leuU_4as_01-coliwiki essentials (tRNA)	0.135417	0.209817	-0.143889	0.310038	0.0926659	0.282851
ECK3165_glmM_28as_03-PEC / 05-essential-on-minimal	-1.31644	0.412193	-0.9534	-1.90888	-1.21934	-1.18416
ECK3166_folP_16as_05-essential-on-minimal 2006 / 08-division	-0.171185	0.11603	-0.323975	-0.150035	-0.0423877	-0.168341
ECK3167_ftsH_14as_02-coliwiki evidence of essentiality / 08-division	0.208872	0.0956499	0.132893	0.329443	0.241993	0.131158
ECK3168_rlmE_25as_08-division (non-essential)	-1.67835	0.203807	-1.69162	-1.3891	-1.853	-1.77967
ECK3171_dacB_14as_06-PBP (non-essential)	-0.0223182	0.0633167	0.00643637	0.0144066	0.00702154	-0.117137
ECK3172_obgE_71as_01-coliwiki essentials	#N/A	#N/A	#N/A	#N/A	#N/A	#N/A
ECK3174_rpmA_28as_01-coliwiki essentials	-1.83622	0.85674	-1.75711	-0.918208	-2.98895	-1.68061
ECK3175_rplU_17as_01-coliwiki essentials	-2.2098	0.474929	-2.47543	-1.89269	-2.73765	-1.73343
ECK3176_ispB_32as_01-coliwiki essentials	0.0559589	0.10116	0.162893	0.0864406	0.0539372	-0.0794355
ECK3178_murA_27as_02-coliwiki evidence of essentiality / 12-drug target (fosfomycin)	-5.4697	2.6042	-8.4516	-3.99518	-2.69815	-6.73389
ECK3180_mlaB_52as_04-baba 2006	0.0313462	0.188024	-0.108105	0.284971	0.0630558	-0.114537
ECK3187_kdsC_32as_03-PEC evidence of essentiality / 13-other	-2.7736	0.516717	-3.44391	-2.48682	-2.89479	-2.26888
ECK3188_lptC_14as_01-coliwiki essentials	-5.37158	1.15616	-6.49963	-6.03174	-3.88461	-5.07033
ECK3189_lptA_47as_01-coliwiki essentials	-7.14146	2.37454	-9.33954	-8.79512	-4.23293	-6.19827
ECK3190_lptB_27as_03-PEC evidence of essentiality / 13-other	-3.71638	0.127317	-3.82623	-3.5883	-3.62551	-3.82547
ECK3219_rpsI_35as_03-PEC evidence of essentiality / 13-other	-2.72391	0.761415	-3.78491	-2.54914	-2.58928	-1.97233
ECK3220_rplM_24as_01-coliwiki essentials	-1.31766	0.558408	-1.60446	-0.816679	-1.96294	-0.886571
ECK3224_degS_-6as_02-coliwiki evidence of essentiality	0.0962607	0.124532	0.224497	-0.0738093	0.105321	0.129035
ECK3224_degS_26as_02-coliwiki evidence of essentiality	-0.468296	0.159005	-0.550604	-0.526111	-0.231032	-0.565435
ECK3237_mreD_20as_02-coliwiki evidence of essentiality / 13-other	-0.350493	0.283837	-0.216038	-0.472058	-0.0338673	-0.68001
ECK3238_mreC_15as_13-other (non-essential)	-2.96479	0.385829	-3.11726	-2.70623	-2.59898	-3.43667
ECK3238_mreC_29as_13-other (non-essential)	-1.93093	0.429507	-1.58232	-2.18387	-1.55253	-2.40499
ECK3238_mreC_9as_01-coliwiki essentials / 13-other	-0.95062	0.451729	-0.747648	-1.04531	-0.477432	-1.53209
ECK3239_mreB_23as_13-other (non-essential)	-1.21083	0.403596	-0.970513	-1.58045	-0.76806	-1.52428
ECK3239_mreB_31as_01-coliwiki essentials / 13-other	-1.82899	0.338688	-1.93117	-2.17816	-1.36889	-1.83775
ECK3239_mreB_37as_13-other (non-essential)	#N/A	#N/A	#N/A	#N/A	#N/A	#N/A
ECK3242_accB_59as_01-coliwiki essentials	-6.19914	1.49548	-7.01079	-5.35818	-7.84826	-4.57933
ECK3243_accC_26as_01-coliwiki essentials	-3.62594	1.59237	-1.95297	-5.78336	-3.51832	-3.24912
ECK3268_aroE_30as_05-essential-on-minimal 2006 / 08-division	0.194354	0.065244	0.283499	0.149135	0.142275	0.202507
ECK3269_tsaC_14as_03-PEC evidence of essentiality / 13-other	0.0121862	0.0650839	0.0312043	0.0908958	-0.0629027	-0.0104526
ECK3273_def_31as_01-coliwiki essentials	-1.86723	0.406251	-1.62746	-2.14311	-2.27394	-1.42439
ECK3274_fmt_107as_01-coliwiki essentials	-0.278863	0.283115	-0.405176	0.071608	-0.195297	-0.586586
ECK3281_rplQ_8as_01-coliwiki essentials	-6.34611	2.44151	-8.28747	-8.19826	-5.77	-3.12871
ECK3282_rpoA_33as_01-coliwiki essentials	-3.35167	0.508037	-3.36612	-3.59624	-3.80557	-2.63875
ECK3283_rpsD_21as_01-coliwiki essentials	-2.12489	0.6584	-3.09613	-1.96979	-1.71044	-1.72322
ECK3284_rpsK_15as_01-coliwiki essentials	-3.37728	0.238584	-3.66462	-3.1107	-3.45888	-3.2749
ECK3285_rpsM_7as_03-PEC evidence of essentiality / 13-other	-5.86823	1.84849	-8.02762	-4.73706	-3.97942	-6.72882
ECK3287_secY_15as_01-coliwiki essentials	#N/A	#N/A	#N/A	#N/A	#N/A	#N/A
ECK3288_rplO_24as_01-coliwiki essentials	-3.37988	0.317766	-3.05705	-3.50737	-3.19174	-3.76336
ECK3289_rpmD_1as_01-coliwiki essentials	-1.76519	0.30659	-1.96351	-1.61487	-2.07203	-1.41034
ECK3290_rpsE_59as_01-coliwiki essentials	-2.14259	0.906576	-1.10988	-3.31753	-2.13682	-2.00613
ECK3291_rplR_26as_01-coliwiki essentials	-2.56536	0.437479	-2.98781	-2.2019	-2.89772	-2.17403
ECK3292_rplF_24as_01-coliwiki essentials	-1.96048	0.884958	-1.82539	-2.75576	-2.49086	-0.769921
ECK3293_rpsH_18as_01-coliwiki essentials	-2.73236	0.553333	-1.91246	-2.90799	-3.11736	-2.99164
ECK3294_rpsN_112as_01-coliwiki essentials	-3.00071	0.683965	-3.9505	-3.02966	-2.61508	-2.4076
ECK3295_rplE_86as_01-coliwiki essentials	#N/A	#N/A	#N/A	#N/A	#N/A	#N/A
ECK3296_rplX_17as_01-coliwiki essentials	-2.0704	0.606698	-2.47352	-1.16774	-2.28711	-2.35323
ECK3297_rplN_8as_01-coliwiki essentials	-2.30537	0.378864	-2.18654	-2.69224	-1.83156	-2.51111
ECK3298_rpsQ_7as_03-PEC evidence of essentiality / 13-other	-1.26196	0.273866	-1.44333	-1.50777	-0.906159	-1.19058
ECK3299_rpmC_49as_01-coliwiki essentials	-3.63899	0.72121	-4.03349	-4.30319	-3.55863	-2.66063
ECK3300_rplP_12as_03-PEC evidence of essentiality / 13-other	#N/A	#N/A	#N/A	#N/A	#N/A	#N/A
ECK3301_rpsC_21as_01-coliwiki essentials	-2.76319	0.574661	-2.67448	-2.5884	-3.57228	-2.21761
ECK3302_rplV_26as_02-coliwiki evidence of essentiality	-3.15829	0.311924	-3.00655	-3.22217	-3.56341	-2.84101
ECK3303_rpsS_1as_01-coliwiki essentials	-3.04505	0.0659912	-3.06107	-3.08195	-2.94772	-3.08946
ECK3304_rplB_24as_01-coliwiki essentials	-4.05052	0.751579	-3.24295	-3.73296	-5.00592	-4.22026
ECK3305_rplW_42as_01-coliwiki essentials	-2.33087	0.287213	-2.1848	-2.52368	-2.61398	-2.001
ECK3306_rplD_46as_01-coliwiki essentials	-3.25402	0.273351	-3.02365	-3.64182	-3.23975	-3.11084
ECK3307_rplC_37as_01-coliwiki essentials	#N/A	#N/A	#N/A	#N/A	#N/A	#N/A
ECK3308_rpsJ_11as_01-coliwiki essentials	-0.157264	0.3851	-0.605818	-0.243067	0.326217	-0.106388
ECK3327_fusA_18as_01-coliwiki essentials	-2.18529	0.846375	-2.17275	-1.04379	-2.46232	-3.06229
ECK3328_rpsG_1as_02-coliwiki evidence of essentiality	#N/A	#N/A	#N/A	#N/A	#N/A	#N/A
ECK3329_rpsL_17as_01-coliwiki essentials	-3.24688	0.271055	-3.05178	-3.31602	-3.6011	-3.01863
ECK3348_pabA_1as_05-essential-on-minimal 2006 / 08-division	0.1805	0.0739008	0.072353	0.20447	0.205697	0.239481
ECK3356_cysG_16as_05-essential-on-minimal 2006 / 08-division	0.231943	0.0566864	0.245192	0.242683	0.152638	0.287259
ECK3371_trpS_12as_01-coliwiki essentials	-3.70325	1.03773	-4.22463	-3.58203	-4.69985	-2.30651
ECK3376_aroB_41as_05-essential-on-minimal 2006 / 08-division	-0.0368902	0.295829	-0.0942181	0.374872	-0.330077	-0.0981374
ECK3383_mrcA_1as_06-PBP (non-essential)	-0.0692374	0.0559961	-0.0652856	0.00280666	-0.0816124	-0.132858
ECK3385_yrfF_27as_13-other (non-essential)	-0.324612	0.236059	-0.000253156	-0.323685	-0.554547	-0.419962
ECK3385_yrfF_41as_03-PEC / 10-rcs-related	-1.58117	0.388238	-1.01969	-1.63072	-1.87853	-1.79576
ECK3399_bioH_131as_05-essential-on-minimal essentials / 06-PBP	#N/A	#N/A	#N/A	#N/A	#N/A	#N/A
ECK3419_asd_46as_01-coliwiki essentials	-0.0689263	0.11291	0.0469355	-0.182048	0.00723308	-0.147826
ECK3443_panM_1as_05-essential-on-minimal 2006 / 08-division	-0.129864	0.0747457	-0.169701	-0.0180792	-0.15914	-0.172536
ECK3445_rpoH_34as_01-coliwiki essentials	0.105068	0.263776	0.352843	0.313222	-0.116701	-0.129094
ECK3446_ftsX_62as_03-PEC / 08-division	-0.999863	0.375489	-1.18956	-1.42526	-0.600512	-0.784118
ECK3447_ftsE_71as_01-coliwiki essentials / 08-division	-0.240127	0.0836361	-0.22577	-0.295343	-0.127786	-0.311608
ECK3448_ftsY_34as_01-coliwiki essentials / 08-division	-0.32468	0.139919	-0.159889	-0.502004	-0.323576	-0.31325
ECK3455_yhhQ_77as_04-baba 2006	0.270809	0.0629571	0.283056	0.35495	0.219797	0.225434
ECK3517_bcsB_58as_04-baba 2006	0.168779	0.073755	0.0597926	0.20604	0.18914	0.220145
ECK3539_yiaD_28as_14-yamamoto 2009 essentiality is uncertain	#N/A	#N/A	#N/A	#N/A	#N/A	#N/A
ECK3547_glyS_48as_03-PEC evidence of essentiality / 13-other	-4.95642	1.9453	-2.39251	-6.59564	-6.33101	-4.50651
ECK3548_glyQ_19as_01-coliwiki essentials	-6.91836	1.60391	-7.90003	-5.28225	-5.85582	-8.63535
ECK3597_cysE_46as_05-essential-on-minimal 2006 / 08-division	0.213898	0.272245	0.188422	0.606575	0.0370262	0.023569
ECK3598_gpsA_8as_03-PEC evidence of essentiality / 13-other	-0.25413	0.263741	0.0690493	-0.168743	-0.540507	-0.376318
ECK3613_waaU_65as_04-baba 2006	0.433303	0.0477102	0.382955	0.406963	0.45349	0.489805
ECK3623_waaA_23as_01-coliwiki essentials	-0.344899	0.19955	-0.222893	-0.535434	-0.492188	-0.129081
ECK3624_coaD_25as_01-coliwiki essentials	0.350335	0.153005	0.332326	0.559835	0.192612	0.316568
ECK3627_rpmB_7as_01-coliwiki essentials	-5.34099	2.94319	-8.74879	-2.5922	-6.82821	-3.19475
ECK3629_dfp_9as_01-coliwiki essentials	0.120591	0.13305	0.0462057	0.317688	0.0837079	0.0347641
ECK3630_dut_33as_01-coliwiki essentials	-4.45875	1.7705	-5.74843	-3.58913	-6.10564	-2.3918
ECK3632_pyrE_9as_05-essential-on-minimal 2006 / 08-division	0.130103	0.190174	0.013117	-0.0755845	0.276496	0.306382
ECK3638_gmk_37as_01-coliwiki essentials	-4.08952	1.05858	-5.36936	-4.19464	-4.01092	-2.78317
ECK3640_spoT_-1as_01-coliwiki essentials	-0.273243	0.152366	-0.31058	-0.0806461	-0.448612	-0.253136
ECK3642_recG_0as_13-other (non-essential)	-0.187415	0.121034	-0.128321	-0.366472	-0.151913	-0.102953
ECK3662_ilvB_43as_05-essential-on-minimal 2006 / 08-division	0.126539	0.0736835	0.0454905	0.200509	0.0841305	0.176025
ECK3691_gyrB_22as_01-coliwiki essentials	-0.645861	0.69421	-1.33973	0.222583	-0.420985	-1.04531
ECK3693_dnaN_0as_01-coliwiki essentials	-3.15813	2.67239	-2.73782	-0.670688	-2.28461	-6.9394
ECK3694_dnaA_34as_01-coliwiki essentials	#N/A	#N/A	#N/A	#N/A	#N/A	#N/A
ECK3695_rpmH_22as_01-coliwiki essentials	-5.92961	2.30104	-7.73566	-6.71432	-3.33885	#N/A
ECK3696_rnpA_22as_01-coliwiki essentials	-6.2039	3.03577	-6.47882	-4.29176	-10.3823	-3.66278
ECK3698_yidC_68as_01-coliwiki essentials	-1.48556	0.381417	-1.3794	-1.85138	-1.71464	-0.996825
ECK3702_tnaB_94as_04-baba 2006	0.0846987	0.101004	0.0699974	0.179526	0.139996	-0.0507248
ECK3722_glmS_50as_01-coliwiki essentials	-0.107826	0.182893	0.0633912	-0.355888	-0.0121901	-0.126616
ECK3723_glmU_32as_01-coliwiki essentials	-0.2296	0.217921	-0.113895	-0.548314	-0.186819	-0.0693733
ECK3724_atpC_17as_05-essential-on-minimal 2006 / 08-division	-0.0350087	0.260471	-0.139787	0.349515	-0.227652	-0.122111
ECK3731_atpB_24as_05-essential-on-minimal 2006 / 08-division	-0.0229956	0.230707	0.0214169	0.180969	-0.353651	0.0592828
ECK3755_trpT_30as_01-coliwiki essentials (tRNA)	-0.923139	0.536497	-0.962735	-0.175452	-1.43872	-1.11564
ECK3762_ilvE_8as_05-essential-on-minimal 2006 / 08-division	0.19733	0.0699241	0.164479	0.229446	0.118459	0.276935
ECK3763_ilvD_7as_05-essential-on-minimal 2006 / 08-division	-0.0784744	0.106759	-0.134219	-0.201149	0.00302293	0.0184483
ECK3764_ilvA_19as_05-essential-on-minimal 2006 / 08-division	-0.21731	0.097953	-0.16796	-0.124995	-0.225722	-0.350563
ECK3766_ilvC_2as_05-essential-on-minimal 2006 / 08-division	-0.0788747	0.0465383	-0.0968731	-0.0243563	-0.132732	-0.061537
ECK3775_rho_14as_01-coliwiki essentials	-1.55659	0.0856777	-1.5285	-1.68094	-1.53232	-1.48461
ECK3786_wzyE_27as_04-baba 2006	-2.111	0.212879	-1.88293	-1.98064	-2.25335	-2.32706
ECK3789_argX_34as_01-coliwiki essentials (tRNA)	-1.20529	0.491088	-1.93404	-0.864447	-0.988766	-1.0339
ECK3790_hisR_29as_01-coliwiki essentials (tRNA)	-0.474781	0.300827	-0.469778	-0.0953124	-0.830663	-0.503369
ECK3792_proM_43as_01-coliwiki essentials (tRNA)	-0.0228046	0.0875861	-0.0584319	-0.0507023	-0.0883785	0.106294
ECK3798_hemD_24as_01-coliwiki essentials	-0.357598	0.0871674	-0.345239	-0.484425	-0.298742	-0.301986
ECK3799_hemC_28as_01-coliwiki essentials	-0.994874	0.210509	-1.1878	-0.71638	-1.12281	-0.952506
ECK3822_metR_20as_05-essential-on-minimal 2006 / 08-division	0.0383707	0.0827735	-0.0300713	0.131168	0.0851941	-0.0328076
ECK3823_metE_23as_05-essential-on-minimal 2006 / 08-division	0.0178878	0.0603527	-0.000419336	0.0900839	0.0352598	-0.0533731
ECK3828_ubiJ_7as_04-baba 2006	-0.465893	0.196222	-0.612717	-0.44911	-0.607288	-0.194456
ECK3835_ubiD_11as_04-baba 2006	0.0437801	0.0254829	0.0789403	0.0256805	0.0461761	0.0243236
ECK3842_hemG_56as_01-coliwiki essentials	-0.18656	0.119854	-0.158293	-0.0311432	-0.303618	-0.253186
ECK3855_polA_15as_03-PEC evidence of essentiality / 13-other	-0.504344	0.328043	-0.66241	-0.0418411	-0.519447	-0.793677
ECK3857_yihA_48as_01-coliwiki essentials	-1.18816	0.189789	-1.39298	-0.995148	-1.30222	-1.06228
ECK3863_glnA_7as_05-essential-on-minimal 2006 / 08-division	-0.0988921	0.0598029	-0.0558365	-0.187161	-0.0818505	-0.0707208
ECK3911_tpiA_12as_05-essential-on-minimal 2006 / 08-division	0.267592	0.149952	0.176372	0.48638	0.243373	0.164242
ECK3925_ftsN_26as_02-coliwiki evidence of essentiality	-0.575858	0.140219	-0.605394	-0.37049	-0.648324	-0.679223
ECK3925_ftsN_503as_02-coliwiki evidence of essentiality	-0.0714733	0.177677	-0.105081	-0.258749	0.169566	-0.0916285
ECK3925_ftsN_933s_02-coliwiki evidence of essentiality	0.262255	0.123054	0.303467	0.123679	0.211475	0.410398
ECK3925_ftsN_952as_02-coliwiki evidence of essentiality	-0.777407	1.08042	0.112213	0.00258453	-1.01709	-2.20733
ECK3927_priA_6as_03-PEC evidence of essentiality / 13-other	-0.0482536	0.145003	-0.224386	0.102934	-0.102438	0.030876
ECK3931_metB_20as_05-essential-on-minimal 2006 / 08-division	0.044099	0.0765576	-0.0201493	0.151398	3.89136e-05	0.0451087
ECK3932_metL_124as_05-essential-on-minimal 2006 / 08-division	-0.380855	0.241399	-0.449295	-0.0495877	-0.398561	-0.625976
ECK3933_metF_20as_05-essential-on-minimal 2006 / 08-division	#N/A	#N/A	#N/A	#N/A	#N/A	#N/A
ECK3947_ppc_19as_05-essential-on-minimal 2006 / 08-division	0.0825906	0.0438173	0.124813	0.11543	0.051448	0.0386718
ECK3948_argE_18as_05-essential-on-minimal 2006 / 08-division	0.266856	0.0386993	0.291282	0.288011	0.278779	0.209353
ECK3949_argC_1as_05-essential-on-minimal 2006 / 08-division	0.195115	0.0591882	0.135433	0.270146	0.211937	0.162942
ECK3950_argB_13as_05-essential-on-minimal 2006 / 08-division	0.143318	0.0121899	0.149589	0.156242	0.138976	0.128466
ECK3951_argH_29as_05-essential-on-minimal 2006 / 08-division	-0.0755576	0.0526144	-0.0331412	-0.0435156	-0.0759971	-0.149576
ECK3958_btuB_37as_14-yamamoto 2009 essentiality is uncertain	#N/A	#N/A	#N/A	#N/A	#N/A	#N/A
ECK3959_murI_10as_13-other (non-essential)	-0.869903	0.206264	-0.589139	-0.976243	-0.851558	-1.06267
ECK3959_murI_4as_13-other (non-essential)	-2.55692	0.229863	-2.50609	-2.63456	-2.27008	-2.81696
ECK3959_murI_61as_01-coliwiki essentials / 09-mur	-0.61428	0.195813	-0.391925	-0.610909	-0.585545	-0.86874
ECK3964_murB_9as_02-coliwiki evidence of essentiality / 09-mur	-2.17838	0.247461	-2.1241	-1.88071	-2.23145	-2.47728
ECK3965_birA_17as_01-coliwiki essentials	-2.67428	0.399915	-2.41257	-2.60982	-2.41669	-3.25806
ECK3966_coaA_33as_03-PEC evidence of essentiality / 13-other	-0.288234	0.303175	-0.595206	0.110777	-0.429302	-0.239206
ECK3967_thrU_5as_01-coliwiki essentials (tRNA)	-1.35648	0.511211	-1.10201	-0.904231	-2.07385	-1.34582
ECK3969_glyT_28as_01-coliwiki essentials (tRNA)	-0.0689166	0.441729	-0.311985	0.569117	-0.409936	-0.122863
ECK3972_secE_17as_01-coliwiki essentials	-4.15539	0.237006	-4.29308	-4.30101	-3.80371	-4.22376
ECK3973_nusG_16as_01-coliwiki essentials	-3.09504	0.289377	-3.40691	-3.14931	-3.1169	-2.70706
ECK3976_rplJ_59as_01-coliwiki essentials	-3.05313	0.243292	-3.40992	-2.94295	-2.99199	-2.86768
ECK3977_rplL_104as_01-coliwiki essentials	-2.37035	0.318005	-2.55904	-1.89653	-2.54911	-2.47673
ECK3978_rpoB_1as_01-coliwiki essentials / 08-division	-0.975173	0.618838	-1.31389	-0.0908316	-1.47518	-1.02079
ECK3979_rpoC_2as_01-coliwiki essentials	-2.42474	0.386008	-2.37146	-2.09495	-2.97824	-2.2543
ECK3989_hemE_7as_14-yamamoto 2009 essentiality is uncertain	-1.52711	0.130887	-1.61444	-1.53459	-1.61975	-1.33968
ECK3997_purD_49as_05-essential-on-minimal 2006 / 08-division	-0.100334	0.240626	-0.202155	0.255463	-0.274712	-0.179934
ECK3998_purH_1as_05-essential-on-minimal 2006 / 08-division	#N/A	#N/A	#N/A	#N/A	#N/A	#N/A
ECK4005_metA_7as_05-essential-on-minimal 2006 / 08-division	-0.139206	0.0570433	-0.200705	-0.168443	-0.0713849	-0.11629
ECK4032_ubiA_94as_01-coliwiki essentials	0.220012	0.0713756	0.297952	0.25718	0.186976	0.137939
ECK4033_plsB_7as_01-coliwiki essentials	-0.689818	0.394343	-0.854253	-0.148938	-1.07307	-0.683008
ECK4035_lexA_20as_01-coliwiki essentials	-0.0975463	0.117376	-0.0956002	0.0282305	-0.0682657	-0.25455
ECK4041_dusA_41as_01-coliwiki essentials	-0.0204068	0.0408066	-0.0338615	0.0339475	-0.0634811	-0.0182321
ECK4044_dnaB_19as_01-coliwiki essentials	-3.65267	1.26933	-4.26129	-2.40236	-2.81292	-5.13412
ECK4051_ssb_8as_01-coliwiki essentials	-4.76416	1.32878	-6.05089	-3.72212	-5.76553	-3.51809
ECK4077_alsK_56as_01-coliwiki essentials	0.178546	0.0527679	0.165564	0.20663	0.110653	0.231335
ECK4137_groL_92as_03-PEC evidence of essentiality / 13-other	0.0229527	0.126351	0.100097	0.132498	-0.149498	0.00871352
ECK4141_efp_0as_03-PEC evidence of essentiality / 13-other	-0.00127501	0.143669	-0.0463148	0.16986	-0.170758	0.0421125
ECK4146_ampC_25as_06-PBP (non-essential)	-0.00456726	0.0727509	-0.0463039	0.103802	-0.0471628	-0.0286047
ECK4156_psd_1as_01-coliwiki essentials	-0.309202	0.287054	-0.369414	0.104181	-0.413937	-0.557637
ECK4157_rsgA_22as_03-PEC evidence of essentiality / 13-other	#N/A	#N/A	#N/A	#N/A	#N/A	#N/A
ECK4158_orn_11as_03-PEC evidence of essentiality / 13-other	-1.01376	0.31251	-0.996881	-0.595406	-1.33854	-1.12422
ECK4164_tsaE_51as_01-coliwiki essentials	-0.278151	0.187982	-0.432987	-0.0576794	-0.436019	-0.185917
ECK4173_purA_32as_05-essential-on-minimal 2006 / 08-division	0.123994	0.0627294	0.0937348	0.217812	0.0980283	0.0864008
ECK4198_rpsR_17as_01-coliwiki essentials	#N/A	#N/A	#N/A	#N/A	#N/A	#N/A
ECK4210_cysQ_21as_05-essential-on-minimal 2006 / 08-division	0.132737	0.0542027	0.0956924	0.199763	0.0823935	0.153097
ECK4220_chpS_14as_01-coliwiki essentials	0.0997654	0.0329221	0.0989921	0.142162	0.0960898	0.0618177
ECK4222_ppa_39as_01-coliwiki essentials	-3.86161	0.487822	-4.27699	-4.27769	-3.33963	-3.55213
ECK4240_pyrB_12as_05-essential-on-minimal 2006 / 08-division	0.109101	0.0449745	0.0495311	0.155544	0.103908	0.127422
ECK4251_valS_20as_01-coliwiki essentials	-1.95235	1.16107	-2.17465	-3.38701	-0.592899	-1.65485
ECK4254_lptF_105as_01-coliwiki essentials	-2.64477	0.285596	-3.01431	-2.46568	-2.37936	-2.71974
ECK4255_lptG_10as_01-coliwiki essentials	-0.425944	0.183703	-0.436573	-0.677642	-0.253746	-0.335816
ECK4351_dnaC_20as_01-coliwiki essentials	-2.12216	0.126332	-2.11974	-1.98091	-2.10019	-2.28781
ECK4352_dnaT_10as_03-PEC evidence of essentiality / 13-other	-4.87099	3.17453	-1.59008	-3.87361	-4.85122	-9.16905
ECK4380_serB_7as_05-essential-on-minimal 2006 / 08-division	0.0144476	0.0573794	0.0288669	0.0863733	-0.00912556	-0.0483241
ECK4434_ythA_49as_01-coliwiki essentials	0.319911	0.122152	0.266275	0.213526	0.305673	0.494169
ECK4475_safA_13as_01-coliwiki essentials	0.0799479	0.200282	-0.0991346	0.36608	0.0446844	0.0081621
ECK4477_sgrT_1as_01-coliwiki essentials	0.108733	0.135136	0.188573	0.00259729	0.257527	-0.0137661
ECK4479_ibsD_-16as_01-coliwiki essentials (sRNA, predicted)	0.124853	0.0624548	0.190771	0.159524	0.0511545	0.0979626
ECK4480_ibsC_51s_01-coliwiki essentials (sRNA, predicted)	0.108748	0.0417254	0.0989355	0.168957	0.072787	0.0943127
ECK4481_ibsE_51as_01-coliwiki essentials	0.140156	0.0611724	0.188316	0.127137	0.186303	0.0588678
ECK4482_ibsA_50as_01-coliwiki essentials	-0.000281159	0.0897511	0.123135	-0.00990674	-0.0227713	-0.0915816
ECK4483_ibsB_47as_01-coliwiki essentials	0.113026	0.154602	0.13577	0.316389	0.0461746	-0.0462306
ECK4484_ilvX_-10as_01-coliwiki essentials (small protein)	0.0891744	0.0445184	0.0577843	0.142604	0.108673	0.0476364
ECK4485_yjeV_9as_01-coliwiki essentials (small protein)	0.154679	0.101643	0.169172	0.281339	0.0352192	0.132987
ECK4486_ykgR_0as_01-coliwiki essentials	-0.00506739	0.063786	-0.0930861	0.0583493	0.0154305	-0.00096324
ECK4487_ymiB_66as_01-coliwiki essentials (new in _03)	0.210966	0.038879	0.21063	0.19997	0.169996	0.263265
ECK4489_ynbG_1as_01-coliwiki essentials	0.0703253	0.128772	0.247817	-0.0602643	0.0401748	0.0535742
ECK4490_yoaJ_-10as_01-coliwiki essentials (small protein)	-0.0363974	0.331406	-0.116123	0.447368	-0.299575	-0.17726
ECK4491_yoaK_25as_01-coliwiki essentials	0.250546	0.0853216	0.17752	0.302074	0.343819	0.178772
ECK4492_yobI_60as_01-coliwiki essentials	0.0929152	0.081459	0.0866789	0.184509	0.112829	-0.0123555
ECK4493_yoeI_-5as_01-coliwiki essentials	-0.199941	0.674173	0.257039	0.479294	-0.613386	-0.922712
ECK4494_yohP_1as_01-coliwiki essentials	0.0574338	0.149297	0.125516	0.226331	-0.114102	-0.00801056
ECK4495_ypdK_50as_01-coliwiki essentials	-0.153799	0.175596	-0.289079	0.101618	-0.184309	-0.243425
ECK4497_yqcG_53as_01-coliwiki essentials	0.215567	0.172305	-0.0230881	0.237341	0.260299	0.387717
ECK4498_yqeL_41as_01-coliwiki essentials	0.176742	0.0570257	0.203807	0.225023	0.182966	0.0951732
ECK4499_yqfG_61as_01-coliwiki essentials	0.0293593	0.268256	-0.00780762	0.415689	-0.0988826	-0.191562
ECK4500_yrbN_-14as_01-coliwiki essentials	-0.288011	0.208977	-0.463056	0.0138202	-0.37625	-0.326557
ECK4500_yrbN_46as_01-coliwiki essentials	-0.236215	0.295829	-0.24885	0.167328	-0.324123	-0.539215
ECK4501_yshB_50as_01-coliwiki essentials	0.0585856	0.0236136	0.0307961	0.0503569	0.0861913	0.0669981
ECK4510_mgrR_28as_01-coliwiki essentials (sRNA)	0.125835	0.139335	0.0131398	0.295727	0.0105073	0.183966
ECK4511_fnrS_41as_01-coliwiki essentials (sRNA)	0.354599	0.130072	0.202299	0.512214	0.388711	0.31517
ECK4512_sokE_35as_01-coliwiki essentials (new in _03)	-0.0118584	0.0239232	-0.0121839	0.00982735	-0.0451045	2.75639e-05
ECK4514_sokX_22as_01-coliwiki essentials (sRNA)	0.116486	0.0766775	0.0278446	0.0794437	0.195307	0.163349
ECK4515_pmrR_12as_01-coliwiki essentials	0.332969	0.0871543	0.351486	0.2869	0.246888	0.446602
G0-8893_tpke11_6as_01-coliwiki essentials (sRNA / removed in _03)	-1.26686	0.601956	-1.20845	-1.87379	-0.461166	-1.52404
G0-8907_C0614_5as_01-coliwiki essentials (sRNA / removed in _03)	0.0943307	0.155059	-0.0429546	0.312314	0.089407	0.018556
G0-9385_sroE_14as_01-coliwiki essentials (sRNA / removed in _03)	-2.12799	0.261548	-2.46724	-1.91105	-2.20023	-1.93344
control_c11_13-other (non-essential)	#N/A	#N/A	#N/A	#N/A	#N/A	#N/A
control_c16_13-other (non-essential)	-0.0225034	0.0925635	-0.0379164	0.0958607	-0.018495	-0.129463
control_c17_13-other (non-essential)	0.189279	0.0460804	0.1714	0.134008	0.238508	0.2132
control_c18_13-other (non-essential)	-0.178362	0.146135	-0.331058	-0.0160211	-0.098481	-0.267886
control_c20_13-other (non-essential)	-0.0178752	0.109984	-0.171808	0.020805	-0.00745494	0.0869569
control_c21_13-other (non-essential)	0.0182388	0.14256	-0.0491815	0.125924	0.146461	-0.150248
control_c23_13-other (non-essential)	0.262511	0.177117	0.282949	0.415235	0.342326	0.00953251
control_c24_13-other (non-essential)	-0.0331896	0.029199	-0.0501297	-0.00373431	-0.0137097	-0.0651848
control_c26_13-other (non-essential)	0.195141	0.0784648	0.214468	0.27569	0.202741	0.0876668
control_c27_13-other (non-essential)	0.0387562	0.0564215	0.0241736	0	0.00879983	0.122051
control_c28_13-other (non-essential)	-0.101843	0.073175	-0.0367083	-0.067178	-0.204844	-0.0986404
control_c29_13-other (non-essential)	-0.185352	0.0872372	-0.115298	-0.127001	-0.193541	-0.305567
control_c2_13-other (non-essential)	#N/A	#N/A	#N/A	#N/A	#N/A	#N/A
control_c31_13-other (non-essential)	-0.0215941	0.0354748	0	-0.0170074	-0.0730599	0.00369068
control_c32_13-other (non-essential)	-0.0569365	0.103023	0.0477195	-0.198829	-0.0327856	-0.0438505
control_c34_13-other (non-essential)	0.0244619	0.123614	0.0800201	-0.0840835	0.172546	-0.0706352
control_c35_13-other (non-essential)	0.0655564	0.155825	0.0576804	-0.111562	0.0478277	0.268279
control_c36_13-other (non-essential)	0.151185	0.100676	0.088687	0.130177	0.299176	0.0866987
control_c38_13-other (non-essential)	0.0594198	0.0987607	0.0199353	0.20719	0.00405531	0.00649846
control_c3_13-other (non-essential)	0.0480179	0.113698	-0.0465296	-0.0123324	0.0411947	0.209739
control_c40_13-other (non-essential)	-0.043829	0.0857734	-0.127887	0.0748616	-0.0737601	-0.0485301
control_c44_13-other (non-essential)	0.00806998	0.0747813	-0.0865131	0.00311184	0.0200785	0.0956027
control_c46_13-other (non-essential)	0.0245026	0.0906448	0.146077	0.0237014	0	-0.0717682
control_c47_13-other (non-essential)	-0.216313	0.121084	-0.151173	-0.120424	-0.203072	-0.390585
control_c48_13-other (non-essential)	0.0406837	0.107465	0.0180539	-0.100681	0.141428	0.103934
control_c49_13-other (non-essential)	0.0312338	0.0683016	-0.00473327	-0.0381861	0.0497999	0.118055
control_c4_13-other (non-essential)	0.0317717	0.152064	0.0689294	0.12603	0.12492	-0.192792
control_c51_13-other (non-essential)	0.00891085	0.141786	0.0240185	-0.171986	0.00929608	0.174314
control_c54_13-other (non-essential)	0.0442721	0.111816	0.2113	-0.024721	-0.00949024	0
control_c57_13-other (non-essential)	0.113032	0.100073	0.181526	-0.0299207	0.117516	0.183007
control_c59_13-other (non-essential)	-0.0319677	0.114265	0.015669	-0.0534529	-0.179387	0.0893006
control_c61_13-other (non-essential)	-0.0436438	0.0712001	-0.0501152	-0.139226	-0.0129036	0.0276695
control_c62_13-other (non-essential)	0.00998101	0.0995497	-0.078251	0.088195	-0.0738298	0.10381
control_c63_13-other (non-essential)	-0.0651214	0.0876541	-0.0777859	0.0601516	-0.100741	-0.14211
control_c64_13-other (non-essential)	0.00856393	0.166395	0.0824401	0.208666	-0.124445	-0.132406
control_c66_13-other (non-essential)	-0.0378083	0.10576	-0.00283553	-0.0677478	0.085022	-0.165672
control_c67_13-other (non-essential)	0.00856393	0.166395	0.0824401	0.208666	-0.124445	-0.132406
control_c68_13-other (non-essential)	-0.223729	0.0214496	-0.220927	-0.222218	-0.25197	-0.1998
control_c6_13-other (non-essential)	0.158556	0.118185	0.00251278	0.287445	0.155218	0.189049
control_c70_13-other (non-essential)	-0.0687364	0.0570309	-0.0360532	-0.146056	-0.075701	-0.0171358
control_c72_13-other (non-essential)	-0.153755	0.043255	-0.108163	-0.183565	-0.126141	-0.197151
control_c74_13-other (non-essential)	-0.156079	0.121552	-0.045219	-0.194037	-0.310717	-0.0743442
control_c75_13-other (non-essential)	-0.0978431	0.0693538	-0.0790638	-0.198756	-0.040641	-0.0729112
control_c77_13-other (non-essential)	0.154936	0.0577437	0.0745111	0.203509	0.152583	0.189141
control_c79_13-other (non-essential)	0.219198	0.0237509	0.22705	0.236845	0.184154	0.228744
control_c7_13-other (non-essential)	0.245252	0.101341	0.164839	0.297202	0.362536	0.156432
control_c80_13-other (non-essential)	-0.0378394	0.0778987	-0.0335946	0.0259074	0.00501381	-0.148684
control_c81_13-other (non-essential)	-0.0608611	0.0549086	-0.0857918	0.0158097	-0.0621711	-0.111291
control_gfp_13-other (non-essential)	0.150192	0.0971078	0.225008	0.177817	0.00764201	0.190302
rfp_124as_13-other (non-essential)	-0.0190609	0.0718284	-0.0121915	0.0760921	-0.0458606	-0.0942836

## Sheet: pe_growth_corr
sgRNA name	mean	SD	rep1	rep2	rep3	rep4
ECK0002_thrA_2as_05-essential-on-minimal 2006 / 08-division	0.271743	0.343969	0.785815	0.140678	0.0716321	0.088847
ECK0003_thrB_20as_05-essential-on-minimal 2006 / 08-division	0.267321	0.0279769	0.298697	0.247432	0.240339	0.282816
ECK0004_thrC_56as_05-essential-on-minimal 2006 / 08-division	#N/A	#N/A	#N/A	#N/A	#N/A	#N/A
ECK0026_ribF_36as_01-coliwiki essentials	-0.995639	0.503654	-1.02232	-0.3334	-1.06872	-1.55812
ECK0027_ileS_23as_01-coliwiki essentials	-2.0727	0.292799	-2.01106	-1.84652	-2.50018	-1.93306
ECK0028_lspA_87as_01-coliwiki essentials	-1.80093	0.344186	-1.28819	-1.93799	-1.94921	-2.02834
ECK0030_ispH_12as_01-coliwiki essentials	-0.270019	0.0524323	-0.259645	-0.200683	-0.301057	-0.318691
ECK0032_dapB_21as_01-coliwiki essentials	-0.377543	0.0683487	-0.31231	-0.412956	-0.455937	-0.328967
ECK0033_carA_41as_05-essential-on-minimal 2006 / 08-division	0.146138	0.0946193	0.26515	0.052283	0.0913135	0.175804
ECK0034_carB_2as_05-essential-on-minimal 2006 / 08-division	-0.00397654	0.0954148	-0.127086	0.048288	0.0902459	-0.0273539
ECK0049_folA_1_13-other (non-essential)	-2.53066	0.851425	-2.18967	-1.72851	-3.71935	-2.48512
ECK0049_folA_3_13-other (non-essential)	-0.059003	0.082567	-0.0781434	0.000463635	0.00953614	-0.167868
ECK0049_folA_58as_03-PEC / 12-drug target (trimethoprim)	-0.728699	0.543585	-0.883784	0.0159599	-1.28241	-0.764557
ECK0053_pdxA_13as_05-essential-on-minimal 2006 / 08-division	#N/A	#N/A	#N/A	#N/A	#N/A	#N/A
ECK0055_lptD_17as_01-coliwiki essentials	-1.67681	0.554482	-1.46162	-0.992424	-2.08755	-2.16564
ECK0058_yabQ_1as_04-baba 2006 (removed in _03)	#N/A	#N/A	#N/A	#N/A	#N/A	#N/A
ECK0073_leuD_1as_05-essential-on-minimal 2006 / 08-division	-0.098687	0.067913	-0.0889387	-0.176705	-0.0129564	-0.116147
ECK0074_leuC_55as_05-essential-on-minimal 2006 / 08-division	0.169366	0.0373158	0.149446	0.126992	0.195786	0.205241
ECK0075_leuB_25as_05-essential-on-minimal 2006 / 08-division	0.105025	0.174151	-0.10077	0.111948	0.324485	0.0844362
ECK0076_leuA_1as_05-essential-on-minimal 2006 / 08-division	0.141528	0.210742	0.159878	0.290599	0.277661	-0.162026
ECK0077_leuL_80as_05-essential-on-minimal 2006 / 08-division	0.247616	0.216912	0.381823	0.388921	0.290441	-0.0707223
ECK0084_ftsL_57as_01-coliwiki essentials / 08-division	-7.15074	3.53677	-3.41735	-10.4094	-4.85272	-9.92347
ECK0085_ftsI_-11s_01-coliwiki essentials	0.124095	0.236423	-0.0578361	-0.102259	0.329877	0.326597
ECK0085_ftsI_1694as_01-coliwiki essentials	-5.03615	4.10299	-8.99194	-1.46428	-1.52579	-8.16257
ECK0085_ftsI_869as_01-coliwiki essentials	-7.88722	1.69927	-10.3042	-7.72153	-6.40163	-7.1215
ECK0086_murE_27as_01-coliwiki essentials / 09-mur	-6.03841	1.22823	-4.46252	-5.87337	-7.40865	-6.40911
ECK0087_murF_17as_02-coliwiki evidence of essentiality / 09-mur	-4.09787	1.43422	-2.26905	-5.34395	-5.13217	-3.64631
ECK0088_mraY_20as_02-coliwiki evidence of essentiality / 09-mur	-2.83183	0.431792	-2.18794	-2.98805	-3.04884	-3.10247
ECK0089_murD_42as_01-coliwiki essentials / 09-mur	-3.48556	1.00454	-1.98006	-3.98156	-4.04124	-3.93938
ECK0091_murG_47as_01-coliwiki essentials / 09-mur	-4.40764	0.918873	-3.22971	-5.47501	-4.46926	-4.45657
ECK0092_murC_35as_01-coliwiki essentials / 09-mur	-3.5196	0.836459	-3.11665	-4.43014	-3.96536	-2.56627
ECK0093_ddlB_23as_12-drug target (cycloserine D) (non-essential)	-4.68106	1.12997	-5.70932	-4.62962	-5.26351	-3.1218
ECK0094_ftsQ_57as_01-coliwiki essentials / 08-division	#N/A	#N/A	#N/A	#N/A	#N/A	#N/A
ECK0095_ftsA_53as_01-coliwiki essentials / 08-division	-6.47993	2.72362	-7.20019	-2.45223	-7.98599	-8.28131
ECK0096_ftsZ_-8s_01-coliwiki essentials	0.126766	0.184644	-0.124162	0.104228	0.290105	0.236895
ECK0096_ftsZ_1132as_01-coliwiki essentials	-2.50833	0.255831	-2.6472	-2.67956	-2.5765	-2.13005
ECK0096_ftsZ_11as_01-coliwiki essentials	0.0586585	1.42434	-1.82009	0.588264	-0.0931897	1.55965
ECK0096_ftsZ_45as_13-other (non-essential)	-0.12925	0.279521	-0.344207	0.240855	-0.0668654	-0.346784
ECK0096_ftsZ_608as_01-coliwiki essentials	-2.30214	0.408451	-2.84214	-2.15307	-2.34147	-1.87188
ECK0097_lpxC_62as_01-coliwiki essentials	-1.5293	0.264173	-1.71173	-1.38593	-1.23159	-1.78795
ECK0098_secM_55as_01-coliwiki essentials	-2.36069	0.868688	-3.63374	-1.98638	-2.13406	-1.68857
ECK0099_secA_53as_01-coliwiki essentials	-1.95173	0.553675	-2.36736	-1.67491	-2.45707	-1.30758
ECK0103_coaE_19as_03-PEC evidence of essentiality / 13-other	0.161975	0.448533	-0.0879206	0.786616	-0.226276	0.175479
ECK0108_nadC_6as_05-essential-on-minimal 2006 / 08-division	0.244023	0.225856	0.456684	0.0793277	0.0206252	0.419457
ECK0125_can_1as_01-coliwiki essentials	-0.372434	0.270976	-0.537374	0.0322458	-0.509259	-0.475349
ECK0130_panD_32as_05-essential-on-minimal 2006 / 08-division	0.195106	0.154291	0.179217	0.282401	0.334039	-0.0152324
ECK0132_panC_19as_05-essential-on-minimal 2006 / 08-division	0.112699	0.344895	0.577415	-0.253462	0.0947803	0.0320632
ECK0133_panB_22as_05-essential-on-minimal 2006 / 08-division	0.0566621	0.14813	0.0778281	0.195081	-0.152525	0.106265
ECK0141_folK_22as_01-coliwiki essentials	0.43902	0.239354	0.370937	0.742659	0.167464	0.475019
ECK0148_mrcB_8as_06-PBP (non-essential)	-0.754309	0.204619	-0.732733	-0.893401	-0.473189	-0.917913
ECK0153_hemL_1as_01-coliwiki essentials	-0.907521	0.584816	-1.60823	-0.70714	-1.08732	-0.227402
ECK0155_erpA_25as_01-coliwiki essentials	0.0682781	0.0328598	0.0229634	0.0974505	0.0662358	0.0864627
ECK0164_dapD_31as_01-coliwiki essentials	-0.414508	0.183561	-0.306188	-0.496271	-0.630658	-0.224916
ECK0166_map_22as_01-coliwiki essentials	-1.16383	0.700298	-2.00344	-0.302079	-1.28319	-1.0666
ECK0168_rpsB_17as_01-coliwiki essentials	-2.69823	0.501496	-2.80745	-3.16359	-2.83575	-1.98612
ECK0170_pyrH_11as_01-coliwiki essentials	-3.35317	1.31351	-4.95988	-2.76557	-3.77364	-1.9136
ECK0171_frr_68as_01-coliwiki essentials	-0.433933	0.703981	-0.800251	0.108611	-1.24409	0.199999
ECK0172_dxr_16as_01-coliwiki essentials / 12-drug target (fosmidomycin)	-0.667794	0.300293	-0.444767	-0.380202	-0.985198	-0.86101
ECK0173_ispU_25as_01-coliwiki essentials	-2.64766	0.819438	-2.25157	-1.68966	-3.21743	-3.43197
ECK0174_cdsA_18as_01-coliwiki essentials	-4.72839	1.42021	-3.18434	-3.9307	-5.51934	-6.27919
ECK0175_rseP_62as_01-coliwiki essentials	-0.858217	0.951053	-2.05241	0.0151921	-0.211457	-1.18419
ECK0176_bamA_50as_01-coliwiki essentials	-1.26225	0.189804	-1.54552	-1.14099	-1.17892	-1.18358
ECK0178_lpxD_7as_01-coliwiki essentials	-2.1901	0.560959	-2.0691	-3.01279	-1.89576	-1.78275
ECK0179_fabZ_55as_01-coliwiki essentials	-2.05956	1.22592	-3.01284	-3.00014	-1.79153	-0.433723
ECK0180_lpxA_17as_01-coliwiki essentials	-1.79397	0.899651	-0.598417	-2.77972	-1.84861	-1.94915
ECK0181_lpxB_19as_01-coliwiki essentials	-2.3085	2.42023	0.638872	-3.79387	-4.71438	-1.36462
ECK0183_dnaE_-11as_01-coliwiki essentials	-2.33165	1.25606	-2.72972	-1.88227	-3.83571	-0.878909
ECK0183_dnaE_13as_01-coliwiki essentials	-0.727558	0.52356	-0.945311	-0.130154	-1.3333	-0.501469
ECK0184_accA_18as_01-coliwiki essentials	-0.480933	0.35315	-0.658329	-0.193445	-0.179633	-0.892326
ECK0187_tilS_35as_01-coliwiki essentials	-0.0309064	0.196421	-0.302135	0.155661	-0.0320958	0.0549438
ECK0194_proS_14as_01-coliwiki essentials	-2.29877	1.21431	-0.725851	-2.64904	-3.64476	-2.17542
ECK0196_rcsF_15as_10-rcs-related (non-essential)	0.123541	0.0773115	0.0716857	0.0881215	0.0958372	0.23852
ECK0243_proB_15as_05-essential-on-minimal 2006 / 08-division	0.391441	0.12946	0.567978	0.367306	0.256423	0.374059
ECK0244_proA_26as_05-essential-on-minimal 2006 / 08-division	0.214655	0.0580659	0.233795	0.280757	0.142487	0.20158
ECK0271_yagG_17as_04-baba 2006	0.16194	0.253274	0.45734	0.218567	-0.15552	0.127373
ECK0366_hemB_1as_01-coliwiki essentials	-0.358592	0.0626257	-0.418171	-0.313673	-0.406448	-0.296075
ECK0371_ampH_28as_06-PBP (non-essential)	0.204161	0.0258587	0.185056	0.194417	0.194816	0.242354
ECK0381_proC_49as_05-essential-on-minimal 2006 / 08-division	#N/A	#N/A	#N/A	#N/A	#N/A	#N/A
ECK0402_secD_2as_01-coliwiki essentials	-0.392032	0.585949	-1.26556	-0.130983	-0.160768	-0.0108158
ECK0403_secF_36as_01-coliwiki essentials	-0.138204	0.307518	-0.0339058	0.211642	-0.211479	-0.519075
ECK0408_ribD_2as_01-coliwiki essentials	0.129339	0.274938	0.341631	0.381142	-0.175532	-0.0298878
ECK0409_ribE_32as_01-coliwiki essentials	-1.98598	0.766694	-2.36633	-1.55939	-2.85638	-1.16183
ECK0410_nusB_2as_03-PEC evidence of essentiality / 13-other	-1.66375	0.59992	-1.556	-1.02254	-2.4721	-1.60438
ECK0411_thiL_23as_01-coliwiki essentials	-0.0340487	0.27873	-0.348413	0.318998	-0.11993	0.0131501
ECK0414_dxs_19as_01-coliwiki essentials	-2.56967	0.86841	-3.28143	-2.22719	-3.27112	-1.49893
ECK0415_ispA_12as_01-coliwiki essentials	0.306928	0.266176	0.413841	0.565679	-0.0593582	0.30755
ECK0449_ffs_22as_01-coliwiki essentials (4.5S RNA)	-1.32754	1.1448	-0.110768	-2.5413	-2.02832	-0.629794
ECK0464_dnaX_1as_01-coliwiki essentials	-5.39865	2.54063	-5.00397	-6.79538	-2.00317	-7.79208
ECK0468_adk_28as_01-coliwiki essentials	-1.64951	0.835677	-0.464335	-1.89991	-2.42578	-1.80802
ECK0469_hemH_27as_01-coliwiki essentials	-1.16861	0.410913	-0.940376	-0.708127	-1.46171	-1.56422
ECK0515_purK_20as_05-essential-on-minimal 2006 / 08-division	0.278639	0.114296	0.412439	0.335042	0.186567	0.180507
ECK0516_purE_21as_05-essential-on-minimal 2006 / 08-division	0.347317	0.21357	0.506461	0.526449	0.283553	0.0728066
ECK0517_lpxH_48as_01-coliwiki essentials	-0.322466	0.305478	-0.114581	-0.231346	-0.168875	-0.775061
ECK0519_cysS_33as_01-coliwiki essentials	-3.95303	1.93851	-6.78701	-2.40363	-3.22034	-3.40113
ECK0522_folD_88as_03-PEC evidence of essentiality / 13-other	-0.084517	0.157971	-0.000846532	0.0366391	-0.0600296	-0.313831
ECK0529_argU_7as_01-coliwiki essentials (tRNA)	0.537117	0.153511	0.617163	0.570069	0.312066	0.649171
ECK0577_fes_54as_05-essential-on-minimal 2006 / 08-division	0.130892	0.0950313	0.181137	0.151264	0.199652	-0.00848283
ECK0625_dacA_1as_06-PBP (non-essential)	0.367081	0.314552	0.517272	0.330986	-0.0549738	0.675038
ECK0627_mrdB_15as_01-coliwiki essentials / 06-PBP	#N/A	#N/A	#N/A	#N/A	#N/A	#N/A
ECK0628_mrdA_43as_01-coliwiki essentials / 06-PBP	-0.110796	0.229126	0.147538	-0.409762	-0.073852	-0.107109
ECK0632_nadD_34as_02-coliwiki evidence of essentiality	0.355109	0.344466	0.555173	0.720671	0.177994	-0.0334001
ECK0633_holA_-16as_01-coliwiki essentials	-0.919824	0.266145	-0.70485	-0.745001	-1.28757	-0.941876
ECK0633_holA_17as_01-coliwiki essentials	-2.45208	2.2857	-5.74301	-1.62586	-1.96908	-0.470376
ECK0634_lptE_49as_01-coliwiki essentials	-1.87202	1.25643	-2.4847	-1.85758	-3.01881	-0.126994
ECK0635_leuS_1as_01-coliwiki essentials	-4.73577	1.91341	-3.93301	-2.90975	-4.71796	-7.38234
ECK0639_djlB_23as_14-yamamoto 2009 essentiality is uncertain	-0.020801	0.122701	0.142412	-0.0533429	-0.152964	-0.0193093
ECK0649_lnt_13as_01-coliwiki essentials	-1.39164	0.967457	-2.20452	-1.49391	-1.86086	-0.00725465
ECK0660_leuW_30as_01-coliwiki essentials (tRNA)	-0.0514187	0.563956	-0.121031	0.684302	-0.689562	-0.0793835
ECK0668_glnS_20as_01-coliwiki essentials	#N/A	#N/A	#N/A	#N/A	#N/A	#N/A
ECK0672_fldA_37as_02-coliwiki evidence of essentiality	0.387886	0.679497	0.203385	1.39442	-0.0307232	-0.0155441
ECK0709_gltA_28as_05-essential-on-minimal 2006 / 08-division	0.0289776	0.260343	0.131627	0.268859	0.0534056	-0.337981
ECK0721_cydA_41as_04-baba 2006	-1.03131	0.529	-0.875931	-0.454813	-1.72528	-1.06923
ECK0729_tolB_-16as_13-other (non-essential)	0.0231991	0.042722	-0.0116697	-0.0158577	0.0592342	0.0610898
ECK0730_pal_22as_13-other (non-essential)	0.0130716	0.150195	0.211051	-0.15333	-0.0148006	0.00936606
ECK0731_ybgF_60as_13-other (non-essential)	0.24755	0.15161	0.434849	0.138425	0.111221	0.305705
ECK0739_nadA_22as_05-essential-on-minimal 2006 / 08-division	0.249107	0.107632	0.338532	0.293507	0.0932256	0.271161
ECK0763_bioA_22as_05-essential-on-minimal 2006 / 08-division	0.398912	0.240825	0.545168	0.2426	0.150843	0.657036
ECK0764_bioB_1as_05-essential-on-minimal 2006 / 08-division	0.255225	0.0743578	0.198184	0.18448	0.310064	0.328173
ECK0765_bioF_53as_05-essential-on-minimal 2006 / 08-division	0.075351	0.0712312	-0.000769852	0.137616	0.134501	0.0300565
ECK0766_bioC_26as_05-essential-on-minimal 2006 / 08-division	-0.0449697	0.256799	0.303497	-0.0296613	-0.297594	-0.156121
ECK0767_bioD_26as_05-essential-on-minimal 2006 / 08-division	0.270149	0.153809	0.358365	0.272582	0.0529604	0.396689
ECK0829_dacC_17as_06-PBP (non-essential)	0.363091	0.0897564	0.411879	0.288732	0.46513	0.286624
ECK0875_infA_7as_01-coliwiki essentials	-3.14577	1.98514	-0.462711	-2.9165	-4.19567	-5.00823
ECK0877_cydC_18as_04-baba 2006	0.042822	0.152249	0.20196	0.102104	0.025391	-0.158166
ECK0881_ftsK_9as_01-coliwiki essentials / 08-division	-0.0943735	0.247638	-0.423214	-0.142632	0.128863	0.0594895
ECK0882_lolA_16as_02-coliwiki evidence of essentiality	-2.66838	0.672076	-2.07119	-2.29307	-2.71608	-3.5932
ECK0884_serS_14as_01-coliwiki essentials	-1.55429	0.953464	-1.93839	-0.473504	-1.13812	-2.66715
ECK0898_serC_34as_05-essential-on-minimal 2006 / 08-division	0.0537335	0.112327	-0.00510586	-0.0571371	0.0765529	0.200624
ECK0899_aroA_11as_05-essential-on-minimal 2006 / 08-division	0.178881	0.126135	0.288518	0.0799632	0.28725	0.0597947
ECK0902_rpsA_38as_01-coliwiki essentials	-1.55305	1.39461	-1.08407	-3.54988	-1.2689	-0.309351
ECK0905_msbA_40as_01-coliwiki essentials	-1.18865	0.351341	-1.30306	-0.702011	-1.53467	-1.21485
ECK0906_lpxK_-1as_01-coliwiki essentials	-1.55155	0.895334	-0.990879	-1.73976	-2.7342	-0.741351
ECK0906_lpxK_32as_01-coliwiki essentials	-0.590446	0.367372	-0.659591	-0.088161	-0.971347	-0.642686
ECK0909_kdsB_25as_01-coliwiki essentials	-0.873144	0.852011	-1.32947	-0.951885	-1.5596	0.348377
ECK0913_mukF_17as_01-coliwiki essentials	-0.28722	0.111588	-0.211575	-0.188001	-0.317642	-0.431662
ECK0914_mukE_64as_01-coliwiki essentials	-1.08082	0.0891816	-1.14615	-1.03744	-1.1633	-0.97638
ECK0915_mukB_62as_01-coliwiki essentials	-1.13137	0.158523	-1.35102	-1.13787	-0.990621	-1.04598
ECK0921_asnS_15as_01-coliwiki essentials	-1.83394	0.918429	-0.943666	-1.15829	-2.7833	-2.45052
ECK0936_pyrD_12as_05-essential-on-minimal 2006 / 08-division	0.166228	0.278289	-0.240124	0.304024	0.222515	0.378495
ECK0945_fabA_22as_01-coliwiki essentials	-1.91147	0.871532	-2.43994	-0.820185	-2.76302	-1.62272
ECK0946_ycbZ_7as_01-coliwiki essentials	0.234897	0.205601	-0.0448354	0.220846	0.330735	0.432844
ECK0962_serT_1as_01-coliwiki essentials (tRNA)	0.244294	0.551741	-0.537845	0.697772	0.263952	0.553296
ECK1047_pyrC_12as_05-essential-on-minimal 2006 / 08-division	-0.0986751	0.295614	-0.331163	0.119455	0.191725	-0.374717
ECK1054_murJ_1as_01-coliwiki essentials / 09-mur	-0.38997	0.163212	-0.164787	-0.37586	-0.495869	-0.523363
ECK1069_rne_52as_01-coliwiki essentials	-1.17252	1.72228	-0.575605	0.0513338	-0.441722	-3.7241
ECK1078_fabD_27as_01-coliwiki essentials	-1.69222	0.866552	-1.3046	-0.983599	-2.94726	-1.53343
ECK1079_fabG_35as_01-coliwiki essentials	-1.6928	0.667349	-1.37069	-1.08025	-2.61855	-1.70171
ECK1080_acpP_74as_01-coliwiki essentials	-1.99321	1.1845	-1.03953	-2.72969	-3.27091	-0.932706
ECK1084_tmk_56as_01-coliwiki essentials	-1.26592	0.886831	-0.583487	-0.574345	-1.4674	-2.43845
ECK1085_holB_16as_01-coliwiki essentials	-1.13814	0.569032	-0.866025	-0.488238	-1.75713	-1.44116
ECK1102_lolC_9as_01-coliwiki essentials	-3.47531	0.723053	-3.77645	-2.75759	-3.02185	-4.34536
ECK1103_lolD_15as_01-coliwiki essentials	-2.11394	1.34218	-2.63939	-2.76766	-2.93956	-0.109136
ECK1104_lolE_13as_01-coliwiki essentials	0.108319	0.1158	-0.0114364	0.213796	0.029841	0.201075
ECK1117_purB_13as_04-baba 2006	0.31406	0.365156	-0.0607855	0.504615	0.0851035	0.727309
ECK1119_mnmA_13as_03-PEC evidence of essentiality / 13-other	-0.139644	0.565056	-0.319489	0.701074	-0.457092	-0.48307
ECK1122_icd_25as_05-essential-on-minimal 2006 / 08-division	-0.346694	0.205803	-0.524121	-0.121152	-0.518329	-0.223175
ECK1131_ymfK_14as_04-baba 2006 (removed in _03)	0.0905732	0.367386	0.587909	0.016092	-0.297806	0.0560977
ECK1162_minE_46as_04-baba 2006 / 07-min	-2.32924	0.848833	-2.73985	-2.40141	-3.05511	-1.12058
ECK1163_minD_55as_04-baba 2006 / 07-min	0.361061	0.205275	0.542854	0.16912	0.53417	0.198098
ECK1164_minC_15as_07-min (non-essential)	-0.73046	0.359272	-0.935558	-0.753084	-0.217398	-1.0158
ECK1192_pth_26as_01-coliwiki essentials	-0.389207	0.372188	-0.331588	0.00852274	-0.342664	-0.891099
ECK1195_prs_6as_04-baba 2006	-1.6075	0.711015	-1.58938	-1.26494	-2.60451	-0.971168
ECK1196_ispE_18as_01-coliwiki essentials	-0.0971528	0.251518	0.144054	0.0286093	-0.436288	-0.124987
ECK1197_lolB_6as_01-coliwiki essentials	-0.464236	0.309182	-0.818674	-0.379713	-0.571749	-0.0868088
ECK1198_hemA_8as_01-coliwiki essentials	-3.48413	3.70701	-7.03449	-3.47251	-5.05836	1.62883
ECK1199_prfA_1as_01-coliwiki essentials	-2.98889	1.59284	-2.13944	-3.02931	-5.20461	-1.58221
ECK1200_prmC_39as_01-coliwiki essentials	-2.84806	1.23498	-4.42227	-2.68346	-2.87702	-1.4095
ECK1203_kdsA_1as_01-coliwiki essentials	-2.22699	1.03478	-1.15924	-2.55145	-3.51807	-1.6792
ECK1224_tpr_14-yamamoto 2009 essentiality is uncertain	#N/A	#N/A	#N/A	#N/A	#N/A	#N/A
ECK1254_trpA_28as_05-essential-on-minimal 2006 / 08-division	0.336575	0.115171	0.394456	0.233212	0.248132	0.470502
ECK1255_trpB_20as_05-essential-on-minimal 2006 / 08-division	0.100606	0.217542	-0.198378	0.276489	0.246032	0.0782816
ECK1256_trpC_58as_05-essential-on-minimal 2006 / 08-division	0.246448	0.137324	0.357964	0.169617	0.0919322	0.36628
ECK1257_trpD_50as_05-essential-on-minimal 2006 / 08-division	0.240366	0.161597	0.426356	0.104418	0.105767	0.324924
ECK1258_trpE_18as_05-essential-on-minimal 2006 / 08-division	0.304551	0.0473565	0.362535	0.269216	0.323727	0.262724
ECK1268_topA_32as_01-coliwiki essentials	0.312522	0.341916	0.353656	0.780169	0.0368653	0.0793985
ECK1269_cysB_51as_05-essential-on-minimal 2006 / 08-division	0.233173	0.142563	0.379139	0.155947	0.0736217	0.323983
ECK1272_ribA_28as_01-coliwiki essentials	-0.625285	0.443693	-1.13623	-0.053365	-0.672731	-0.638817
ECK1276_pyrF_29as_05-essential-on-minimal 2006 / 08-division	0.0933422	0.124344	-0.0363828	0.0614138	0.0862182	0.26212
ECK1283_fabI_16as_01-coliwiki essentials	-2.3136	0.845399	-1.86639	-3.0027	-3.04117	-1.34413
ECK1354_racR_26as_04-baba 2006	-0.700187	0.596979	0.114205	-1.30013	-0.914634	-0.700189
ECK1563_dicC_108as_08-division (non-essential)	-0.000171901	0.178815	-0.0662115	0.156138	0.132254	-0.222868
ECK1564_dicA_57as_04-baba 2006 / 08-division	-2.22017	0.502536	-1.5178	-2.29436	-2.35889	-2.70961
ECK1566_ydfB_54as_04-baba 2006	-0.00181953	0.163701	-0.1845	0.176158	-0.0870317	0.0880962
ECK1569_dicB_19as_08-division (non-essential)	0.112222	0.180645	0.184836	0.312692	0.0627141	-0.111354
ECK1633_tyrS_53as_01-coliwiki essentials	-1.92934	1.07882	-3.30069	-0.80919	-2.20665	-1.40083
ECK1634_pdxH_1as_05-essential-on-minimal 2006 / 08-division	0.652248	0.251104	0.756093	0.957585	0.42092	0.474394
ECK1651_mepH_18as_11-hydrolase (non-essential)	-0.162908	0.400786	-0.742905	0.126465	-0.116399	0.0812056
ECK1658_ribC_28as_01-coliwiki essentials	-0.422425	0.324942	-0.125628	-0.179766	-0.581965	-0.802342
ECK1687_ydiL_21as_04-baba 2006	0.0697153	0.43298	-0.359369	0.59808	0.237104	-0.196954
ECK1691_aroD_11as_05-essential-on-minimal 2006 / 08-division	0.0180509	0.164358	0.0202998	-0.148774	-0.0404845	0.241162
ECK1711_pheT_41as_01-coliwiki essentials	-2.48517	1.09961	-1.10338	-2.18026	-3.64684	-3.0102
ECK1712_pheS_1as_01-coliwiki essentials	-3.4044	1.81089	-3.69991	-3.27488	-5.52597	-1.11686
ECK1714_rplT_98as_01-coliwiki essentials	-2.29563	1.02474	-2.05376	-3.23175	-2.94211	-0.954914
ECK1716_infC_35as_01-coliwiki essentials	-2.84031	1.03011	-3.28184	-2.53266	-3.97436	-1.57236
ECK1717_thrS_6as_01-coliwiki essentials	-5.5818	3.36841	-7.9895	-2.82763	-8.96408	-2.54599
ECK1738_nadE_46as_01-coliwiki essentials	0.186182	0.595424	0.00931641	0.951081	-0.478204	0.262536
ECK1777_gapA_36as_01-coliwiki essentials	0.288815	0.348472	-0.0400615	0.710419	0.0499809	0.43492
ECK1805_tsaB_25as_01-coliwiki essentials	0.172771	0.208751	-0.114659	0.155444	0.351387	0.29891
ECK1810_pabB_19as_05-essential-on-minimal 2006 / 08-division	0.0394514	0.20507	0.288443	0.0318415	0.0509995	-0.213478
ECK1857_mepM_16as_11-hydrolase (non-essential)	0.129989	0.3819	0.119336	0.619676	-0.313119	0.0940622
ECK1867_aspS_29as_01-coliwiki essentials	-4.21533	5.16766	3.12276	-4.80131	-6.34087	-8.8419
ECK1877_argS_1as_01-coliwiki essentials	-2.83421	0.70014	-3.02346	-3.13085	-3.37507	-1.80744
ECK1908_leuZ_4as_01-coliwiki essentials (tRNA)	0.175023	0.427486	0.16753	0.747692	-0.28151	0.066378
ECK1909_cysT_41as_01-coliwiki essentials (tRNA)	0.0994007	0.170391	0.0207809	0.0581857	-0.0304708	0.349107
ECK1911_pgsA_17as_01-coliwiki essentials	0.103832	0.270743	0.331044	0.299726	0.0343977	-0.249841
ECK1949_rcsA_2as_10-rcs-related (non-essential)	-0.284927	0.136621	-0.218252	-0.275861	-0.166914	-0.478682
ECK1971_serU_12as_08-division (non-essential) (tRNA)	0.150143	0.0886372	0.251588	0.17669	0.132961	0.039334
ECK2004_dacD_11as_06-PBP (non-essential)	0.025103	0.102529	0.0226668	-0.118654	0.107647	0.0887527
ECK2012_yefM_61as_04-baba 2006	-0.0222064	0.0948324	-0.13302	0.0860723	0.0176123	-0.0594899
ECK2014_hisG_44as_05-essential-on-minimal 2006 / 08-division	0.124645	0.221479	0.36054	0.0108229	0.252164	-0.124946
ECK2015_hisD_2as_05-essential-on-minimal 2006 / 08-division	0.0135659	0.0416608	-0.00483771	-0.0192463	0.0743875	0.00396022
ECK2016_hisC_11as_05-essential-on-minimal 2006 / 08-division	0.134905	0.124803	0.0485078	0.00727391	0.247805	0.236032
ECK2017_hisB_41as_05-essential-on-minimal 2006 / 08-division	0.0829196	0.115318	0.171301	0.0622232	0.170248	-0.0720938
ECK2018_hisH_18as_05-essential-on-minimal 2006 / 08-division	0.22035	0.205123	0.521365	0.113462	0.0715723	0.174999
ECK2019_hisA_13as_05-essential-on-minimal 2006 / 08-division	-0.0898398	0.0776999	-0.125635	-0.0643841	0.00513263	-0.174473
ECK2021_hisI_47as_05-essential-on-minimal 2006 / 08-division	0.264185	0.140268	0.145609	0.237746	0.206787	0.4666
ECK2107_metG_46as_01-coliwiki essentials	-5.34677	2.21209	-8.63338	-3.8808	-4.62596	-4.24693
ECK2127_pbpG_6as_06-PBP (non-essential)	0.0748309	0.170419	0.284681	0.030097	-0.124898	0.109444
ECK2146_folE_6as_01-coliwiki essentials	-0.589258	0.238539	-0.640757	-0.238989	-0.757747	-0.719539
ECK2169_mepS_19as_11-hydrolase (non-essential)	0.0411723	0.252449	-0.0123972	-0.223247	0.0159857	0.384348
ECK2179_rplY_53as_14-yamamoto 2009 essentiality is uncertain	-1.64302	0.951611	-2.21117	-0.927827	-2.68392	-0.749189
ECK2182_yejM_27as_03-PEC evidence of essentiality / 13-other	-2.77009	0.781872	-2.58157	-3.8818	-2.56963	-2.04736
ECK2206_apbE_19as_01-coliwiki essentials	-0.0358846	0.120775	-0.188773	0.0555783	-0.0763522	0.0660082
ECK2209_rcsD_26as_10-rcs-related (non-essential)	0.104781	0.121845	0.278236	-0.00613933	0.0833468	0.0636812
ECK2210_rcsB_29as_10-rcs-related (non-essential)	0.0703934	0.260721	-0.300029	0.311849	0.127919	0.141836
ECK2211_rcsC_11as_10-rcs-related (non-essential)	0.0322995	0.231657	-0.236964	0.0181761	0.0188512	0.329135
ECK2223_gyrA_11as_01-coliwiki essentials	-0.169027	0.648524	-0.0538666	0.602349	-0.973193	-0.251398
ECK2224_ubiG_22as_05-essential-on-minimal 2006 / 08-division	-0.0511728	0.297131	-0.274959	0.31287	0.0689836	-0.311586
ECK2226_nrdA_69as_01-coliwiki essentials	-0.81321	0.654996	-0.551699	-0.104057	-1.64831	-0.948773
ECK2227_nrdB_14as_01-coliwiki essentials / 08-division	-1.47239	2.53504	-4.5702	1.00168	0.137036	-2.45809
ECK2306_purF_25as_05-essential-on-minimal 2006 / 08-division	-0.080702	0.121953	-0.0569383	0.0355887	-0.0489415	-0.252517
ECK2309_folC_1as_01-coliwiki essentials / 12-drug target (sulfamethoxazole)	-0.364688	0.0541932	-0.371746	-0.36008	-0.429556	-0.297369
ECK2310_accD_39as_02-coliwiki evidence of essentiality	-3.46695	3.80904	1.35743	-2.54555	-5.13656	-7.54311
ECK2314_pdxB_11as_05-essential-on-minimal 2006 / 08-division	-0.112241	0.171378	-0.0603067	-0.0850906	0.050143	-0.353711
ECK2317_fabB_26as_01-coliwiki essentials	-2.20067	1.07918	-1.9317	-0.833224	-2.69275	-3.345
ECK2323_aroC_40as_05-essential-on-minimal 2006 / 08-division	0.089457	0.322907	0.455637	-0.281736	0.235007	-0.0510798
ECK2394_gltX_27as_01-coliwiki essentials	-0.208538	0.14079	-0.299621	-0.0710774	-0.356624	-0.10683
ECK2406_ligA_50as_01-coliwiki essentials	-0.788007	0.333538	-0.628271	-0.569829	-1.28455	-0.669379
ECK2407_zipA_28as_13-other (non-essential)	#N/A	#N/A	#N/A	#N/A	#N/A	#N/A
ECK2407_zipA_37as_13-other (non-essential)	-2.28369	0.54585	-2.83868	-2.65581	-1.7263	-1.91398
ECK2407_zipA_49as_01-coliwiki essentials	-2.42516	0.985801	-1.63597	-2.871	-3.60551	-1.58816
ECK2409_cysK_2as_05-essential-on-minimal 2006 / 08-division	0.0100642	0.237789	0.131234	-0.174265	-0.202258	0.285546
ECK2411_ptsI_26as_05-essential-on-minimal 2006 / 08-division	-0.306079	0.356152	-0.174291	-0.491477	-0.683845	0.125298
ECK2417_cysA_19as_05-essential-on-minimal 2006 / 08-division	0.202252	0.149271	0.345988	-0.00646184	0.250757	0.218724
ECK2419_cysU_16as_05-essential-on-minimal 2006 / 08-division	0.0992703	0.153187	0.303781	-0.0600101	0.10968	0.0436314
ECK2420_cysP_7as_05-essential-on-minimal 2006 / 08-division	0.0885997	0.163494	0.196189	-0.150973	0.190023	0.11916
ECK2425_yfeW_59as_06-PBP (non-essential)	0.157398	0.183177	-0.077868	0.215878	0.131194	0.360387
ECK2467_dapE_12as_01-coliwiki essentials	-0.0335413	0.124195	-0.19816	0.0544238	-0.0604003	0.0699712
ECK2472_purC_43as_05-essential-on-minimal 2006 / 08-division	0.274991	0.152994	0.394961	0.237555	0.0740038	0.393444
ECK2474_dapA_1as_01-coliwiki essentials	-0.172345	0.195128	-0.134627	0.0833777	-0.365728	-0.272402
ECK2492_hda_12as_03-PEC evidence of essentiality / 13-other	-1.12226	0.594552	-1.15877	-0.548238	-1.93194	-0.850107
ECK2495_purM_8as_05-essential-on-minimal 2006 / 08-division	0.240958	0.0953112	0.133602	0.19559	0.285644	0.348997
ECK2503_guaA_32as_05-essential-on-minimal 2006 / 08-division	0.187665	0.323211	0.441425	0.304049	-0.286331	0.291519
ECK2504_guaB_1as_05-essential-on-minimal 2006 / 08-division	0.182741	0.180714	0.42486	0.122473	0.189756	-0.00612388
ECK2507_der_9as_01-coliwiki essentials	-2.77909	0.217661	-2.69563	-2.90993	-2.99718	-2.51361
ECK2510_hisS_22as_01-coliwiki essentials	-2.00281	0.223592	-1.72278	-1.92287	-2.169	-2.19661
ECK2511_ispG_11as_01-coliwiki essentials	0.117444	0.379153	0.0793826	0.664834	-0.152674	-0.121766
ECK2512_rodZ_16as_13-other (non-essential)	0.383371	0.311306	0.710078	0.309623	-0.0138153	0.527598
ECK2515_pbpC_6as_06-PBP (non-essential)	0.0668537	0.21913	0.260552	0.212682	0.0146262	-0.220446
ECK2527_iscS_12as_05-essential-on-minimal 2006 / 08-division	-0.0626286	0.297403	-0.0941977	-0.190928	-0.325557	0.360169
ECK2530_suhB_1as_03-PEC evidence of essentiality / 13-other	-1.04222	0.515269	-1.13456	-0.398588	-1.65085	-0.9849
ECK2548_glyA_28as_05-essential-on-minimal 2006 / 08-division	-0.0309532	0.228675	0.254456	-0.119613	-0.284574	0.0259182
ECK2555_purL_27as_05-essential-on-minimal 2006 / 08-division	0.389535	0.166127	0.24162	0.258639	0.479368	0.578512
ECK2557_tadA_23as_04-baba 2006	0.11358	0.117122	0.128789	0.229855	-0.049006	0.144683
ECK2561_acpS_64as_01-coliwiki essentials	-0.4094	0.0837234	-0.492057	-0.470707	-0.331276	-0.343561
ECK2562_pdxJ_35as_05-essential-on-minimal 2006 / 08-division	-0.433365	0.719139	0.174311	-1.30877	-0.735406	0.136409
ECK2564_era_37as_01-coliwiki essentials	-1.56947	0.876645	-0.863723	-0.859476	-2.6654	-1.88928
ECK2565_rnc_8as_04-baba 2006	-1.07375	0.650971	-0.850438	-0.654837	-2.04282	-0.746897
ECK2566_lepB_19as_01-coliwiki essentials	0.147843	0.243569	0.436893	0.259707	-0.0247886	-0.0804386
ECK2571_rpoE_15as_13-other (non-essential)	-2.62516	0.346441	-2.11664	-2.76777	-2.72388	-2.89234
ECK2571_rpoE_22as_13-other (non-essential)	-3.14115	1.06995	-1.62235	-3.42203	-4.13596	-3.38425
ECK2571_rpoE_23as_04-baba 2006	-1.49426	0.367777	-1.1516	-2.01606	-1.40028	-1.40909
ECK2572_nadB_15as_05-essential-on-minimal 2006 / 08-division	0.187766	0.237164	0.463893	-0.0853904	0.28082	0.0917421
ECK2583_pssA_42as_01-coliwiki essentials	-0.175056	0.977739	-1.36257	1.01612	-0.316169	-0.0376035
ECK2593_bamD_32as_01-coliwiki essentials	-0.415766	1.16086	-1.34601	1.00749	0.055457	-1.38
ECK2596_pheA_18as_05-essential-on-minimal 2006 / 08-division	0.340122	0.215257	0.642997	0.197047	0.176452	0.343991
ECK2597_tyrA_19as_05-essential-on-minimal 2006 / 08-division	0.0620861	0.134775	0.0925862	-0.0980682	0.225676	0.0281501
ECK2603_rplS_54as_01-coliwiki essentials	-2.40478	0.740663	-1.93078	-1.6541	-3.2491	-2.78514
ECK2604_trmD_23as_01-coliwiki essentials	-2.13174	0.951741	-1.3702	-1.91208	-3.51897	-1.72573
ECK2606_rpsP_45as_01-coliwiki essentials	-4.08769	2.24842	-3.06404	-4.30453	-7.11273	-1.86946
ECK2607_ffh_19as_01-coliwiki essentials	-1.76815	1.05068	-0.779159	-2.46364	-2.8654	-0.964394
ECK2610_grpE_27as_01-coliwiki essentials	0.332955	0.125624	0.281279	0.48274	0.190559	0.377242
ECK2611_nadK_42as_01-coliwiki essentials	-1.04523	0.343433	-0.55461	-1.09134	-1.18932	-1.34563
ECK2690_serV_13as_03-PEC (tRNA)	-2.0408	0.811357	-1.5643	-1.35195	-3.1686	-2.07835
ECK2691_csrA_34as_03-PEC evidence of essentiality / 13-other	#N/A	#N/A	#N/A	#N/A	#N/A	#N/A
ECK2692_alaS_16as_03-PEC evidence of essentiality / 13-other	-3.13938	0.458328	-2.55319	-3.21564	-3.66888	-3.11982
ECK2741_ispF_34as_01-coliwiki essentials	-0.716393	0.162204	-0.943496	-0.654694	-0.563446	-0.703936
ECK2742_ispD_10as_01-coliwiki essentials	-0.563809	0.374776	-0.254048	-0.311994	-0.616205	-1.07299
ECK2743_ftsB_91as_01-coliwiki essentials / 08-division	-0.846309	0.271261	-0.872185	-1.12049	-0.919756	-0.472802
ECK2745_cysC_38as_05-essential-on-minimal 2006 / 08-division	0.245832	0.163536	0.424299	0.0675636	0.154623	0.336841
ECK2746_cysN_10as_05-essential-on-minimal 2006 / 08-division	0.117989	0.291297	0.324276	0.20326	0.257019	-0.312599
ECK2747_cysD_26as_05-essential-on-minimal 2006 / 08-division	-0.0504103	0.0993047	-0.149099	0.0126787	0.054656	-0.119877
ECK2757_cysH_7as_05-essential-on-minimal 2006 / 08-division	0.0949132	0.107178	0.0777857	0.237667	-0.022205	0.0864049
ECK2758_cysI_18as_05-essential-on-minimal 2006 / 08-division	-0.17256	0.264607	-0.547474	0.075258	-0.109296	-0.108729
ECK2759_cysJ_17as_05-essential-on-minimal 2006 / 08-division	0.0767918	0.182339	-0.146988	0.012229	0.26527	0.176656
ECK2773_eno_7as_01-coliwiki essentials	-0.307256	0.540715	-0.0683768	0.343592	-0.734182	-0.770057
ECK2774_pyrG_28as_01-coliwiki essentials	-1.97373	0.843062	-1.84465	-0.88057	-2.87953	-2.29016
ECK2777_mazE_8as_01-coliwiki essentials	-0.0466511	0.44863	0.0868335	0.205412	0.23393	-0.71278
ECK2814_argA_2as_05-essential-on-minimal 2006 / 08-division	-0.253387	0.195183	-0.446231	-0.102889	-0.0685769	-0.395851
ECK2823_thyA_1as_05-essential-on-minimal 2006 / 08-division	-0.922913	0.603841	-0.497041	-1.23843	-1.61326	-0.342929
ECK2824_lgt_7as_01-coliwiki essentials	-4.92375	2.34505	-1.80647	-5.00837	-5.39734	-7.48283
ECK2836_lysA_6as_05-essential-on-minimal 2006 / 08-division	-0.154727	0.149925	0.0466967	-0.283447	-0.129235	-0.252923
ECK2886_prfB_1as_03-PEC evidence of essentiality / 13-other	-3.77197	1.05831	-4.95119	-2.59204	-4.30955	-3.23509
ECK2909_serA_62as_05-essential-on-minimal 2006 / 08-division	0.022979	0.152947	0.0891061	-0.0711496	-0.131177	0.205137
ECK2921_fbaA_30as_01-coliwiki essentials	-0.161	0.569416	-0.374053	0.376421	-0.864424	0.218057
ECK2922_pgk_1as_01-coliwiki essentials	0.0105879	0.578439	0.259536	0.697381	-0.330179	-0.584385
ECK2936_yqgD_15as_04-baba 2006 (removed in _03)	-1.67936	1.55475	-0.292817	-2.71846	-3.30034	-0.405809
ECK2937_metK_15as_01-coliwiki essentials	-0.948379	0.292479	-1.13692	-0.583442	-1.22677	-0.846383
ECK2944_yqgF_14as_01-coliwiki essentials	0.34636	0.235525	0.54089	0.0523909	0.259677	0.532483
ECK3000_metC_-1as_05-essential-on-minimal 2006 / 08-division	0.0183587	0.061836	0.0890823	-0.0543816	0.0436162	-0.00488203
ECK3008_ftsP_66as_08-division (non-essential)	-0.0616717	0.0749473	-0.0545725	0.00133835	-0.168744	-0.0247092
ECK3009_plsC_31as_01-coliwiki essentials	-2.35539	0.74808	-2.27249	-1.51016	-3.33272	-2.30619
ECK3010_parC_23as_01-coliwiki essentials	-0.552258	0.269166	-0.361377	-0.418224	-0.480021	-0.949412
ECK3012_mqsA_12as_04-baba 2006	-0.0138195	0.237481	-0.364979	0.151208	0.0535317	0.104961
ECK3021_parE_1as_01-coliwiki essentials	-1.84936	2.34295	1.4831	-2.39458	-2.47443	-4.01152
ECK3032_ribB_1as_01-coliwiki essentials	0.137796	0.0822246	0.015829	0.170866	0.1688	0.195691
ECK3046_cca_55as_01-coliwiki essentials	-0.589411	0.607188	-1.34135	-0.263121	-0.791063	0.0378838
ECK3048_folB_40as_03-PEC / 05-essential-on-minimal	0.0797415	0.217275	0.280433	0.0148916	-0.197841	0.221483
ECK3054_tsaD_28as_01-coliwiki essentials	-0.709964	0.698616	0.0349976	-0.276923	-1.18095	-1.41698
ECK3056_dnaG_1as_03-PEC evidence of essentiality / 13-other	-4.16693	1.1031	-4.86707	-2.52043	-4.66796	-4.61226
ECK3057_rpoD_15as_01-coliwiki essentials	-1.74549	1.15211	-3.26338	-0.461558	-1.59496	-1.66208
ECK3102_tdcF_31as_04-baba 2006	0.158126	0.0852033	0.239551	0.157114	0.195103	0.0407357
ECK3111_rnpB_1as_01-coliwiki essentials (tRNA)	-0.0916476	0.320484	-0.207173	0.0488414	0.266502	-0.474761
ECK3134_rsmI_14as_04-baba 2006	-0.313451	0.129151	-0.147146	-0.37428	-0.447184	-0.285194
ECK3147_yhbV_14as_04-baba 2006	0.163052	0.0405739	0.141338	0.216281	0.171141	0.123448
ECK3150_deaD_38as_13-other (non-essential)	-0.104179	0.452297	0.0894433	0.415225	-0.622317	-0.299066
ECK3154_rpsO_67as_14-yamamoto 2009 essentiality is uncertain	#N/A	#N/A	#N/A	#N/A	#N/A	#N/A
ECK3157_infB_31as_01-coliwiki essentials	-3.48755	2.93166	0.135507	-3.58304	-7.04387	-3.4588
ECK3158_nusA_34as_01-coliwiki essentials	-1.39483	1.14763	-2.88609	-0.507636	-1.70829	-0.477281
ECK3161_argG_27as_05-essential-on-minimal 2006 / 08-division	0.126158	0.103238	0.261259	0.0762451	0.02191	0.14522
ECK3163_leuU_4as_01-coliwiki essentials (tRNA)	-0.0592869	0.306761	-0.419309	0.322399	-0.011927	-0.128311
ECK3165_glmM_28as_03-PEC / 05-essential-on-minimal	-1.17023	0.365189	-1.14774	-1.67931	-1.03189	-0.821976
ECK3166_folP_16as_05-essential-on-minimal 2006 / 08-division	0.0124095	0.0584977	0.050659	0.0741144	-0.0375478	-0.0375876
ECK3167_ftsH_14as_02-coliwiki evidence of essentiality / 08-division	0.385593	0.162089	0.515792	0.347526	0.171936	0.507118
ECK3168_rlmE_25as_08-division (non-essential)	-1.33167	0.333689	-1.1678	-1.17171	-1.83209	-1.15508
ECK3171_dacB_14as_06-PBP (non-essential)	0.138798	0.20581	-0.0813647	0.0474527	0.190293	0.39881
ECK3172_obgE_71as_01-coliwiki essentials	#N/A	#N/A	#N/A	#N/A	#N/A	#N/A
ECK3174_rpmA_28as_01-coliwiki essentials	-1.34851	0.375376	-1.54495	-0.901512	-1.75032	-1.19726
ECK3175_rplU_17as_01-coliwiki essentials	-2.0461	1.17157	-1.06602	-1.73582	-3.74683	-1.63573
ECK3176_ispB_32as_01-coliwiki essentials	0.102399	0.267507	-0.285377	0.250185	0.305071	0.139719
ECK3178_murA_27as_02-coliwiki evidence of essentiality / 12-drug target (fosfomycin)	-8.07081	0.195774	-8.03768	-7.90648	-7.98599	-8.3531
ECK3180_mlaB_52as_04-baba 2006	0.13925	0.229437	0.0516749	0.477025	-0.0351571	0.0634581
ECK3187_kdsC_32as_03-PEC evidence of essentiality / 13-other	-2.27858	1.10063	-2.43998	-2.23625	-3.56054	-0.877549
ECK3188_lptC_14as_01-coliwiki essentials	-7.5842	1.2691	-7.88721	-7.33535	-6.02796	-9.08626
ECK3189_lptA_47as_01-coliwiki essentials	-9.1206	0.203495	-8.89532	-9.38371	-9.14371	-9.05964
ECK3190_lptB_27as_03-PEC evidence of essentiality / 13-other	-3.40011	0.553492	-3.12199	-3.32185	-4.19963	-2.95699
ECK3219_rpsI_35as_03-PEC evidence of essentiality / 13-other	-2.29859	0.837805	-1.79757	-2.05053	-3.54279	-1.80345
ECK3220_rplM_24as_01-coliwiki essentials	-1.18145	0.709521	-0.557095	-0.579098	-1.74388	-1.84574
ECK3224_degS_-6as_02-coliwiki evidence of essentiality	0.213896	0.205531	0.427729	-0.0156197	0.102984	0.340491
ECK3224_degS_26as_02-coliwiki evidence of essentiality	-0.378063	0.099867	-0.453689	-0.472851	-0.311501	-0.274209
ECK3237_mreD_20as_02-coliwiki evidence of essentiality / 13-other	0.00954887	0.330643	0.452216	-0.314962	0.0498022	-0.14886
ECK3238_mreC_15as_13-other (non-essential)	-2.17099	0.418063	-1.6529	-2.19258	-2.67633	-2.16216
ECK3238_mreC_29as_13-other (non-essential)	-0.95629	0.77277	0.00420996	-1.88421	-1.03339	-0.911774
ECK3238_mreC_9as_01-coliwiki essentials / 13-other	-0.463778	0.353555	-0.0578101	-0.873717	-0.606938	-0.316646
ECK3239_mreB_23as_13-other (non-essential)	-0.55159	0.69409	0.266113	-1.30428	-0.906582	-0.261613
ECK3239_mreB_31as_01-coliwiki essentials / 13-other	-0.92736	0.64932	-0.258627	-1.56721	-1.39336	-0.490238
ECK3239_mreB_37as_13-other (non-essential)	#N/A	#N/A	#N/A	#N/A	#N/A	#N/A
ECK3242_accB_59as_01-coliwiki essentials	-3.90822	0.880414	-4.79054	-3.02721	-4.52833	-3.28678
ECK3243_accC_26as_01-coliwiki essentials	-6.00631	2.6055	-9.80423	-3.87144	-5.15112	-5.19843
ECK3268_aroE_30as_05-essential-on-minimal 2006 / 08-division	0.241658	0.131742	0.415473	0.171378	0.113873	0.265907
ECK3269_tsaC_14as_03-PEC evidence of essentiality / 13-other	0.137184	0.243015	-0.0220634	0.319202	-0.117532	0.369129
ECK3273_def_31as_01-coliwiki essentials	-2.7038	1.14342	-1.49612	-2.14093	-4.12735	-3.05081
ECK3274_fmt_107as_01-coliwiki essentials	0.082658	0.142985	0.0805714	0.225049	-0.112419	0.13743
ECK3281_rplQ_8as_01-coliwiki essentials	-7.31882	1.81103	-4.64054	-7.87182	-8.15557	-8.60734
ECK3282_rpoA_33as_01-coliwiki essentials	-2.69592	1.2608	-2.99756	-2.77928	-4.01947	-0.987382
ECK3283_rpsD_21as_01-coliwiki essentials	-1.25551	1.21999	0.0308069	-1.3275	-2.87953	-0.845802
ECK3284_rpsK_15as_01-coliwiki essentials	-3.88193	2.06591	-6.22742	-2.49682	-4.97066	-1.83283
ECK3285_rpsM_7as_03-PEC evidence of essentiality / 13-other	-2.93118	3.5496	0.417161	-3.16254	-7.78181	-1.19755
ECK3287_secY_15as_01-coliwiki essentials	#N/A	#N/A	#N/A	#N/A	#N/A	#N/A
ECK3288_rplO_24as_01-coliwiki essentials	-3.33567	1.53408	-3.95735	-4.52413	-3.77654	-1.08468
ECK3289_rpmD_1as_01-coliwiki essentials	-2.57853	0.913247	-3.13576	-1.5636	-2.08049	-3.53427
ECK3290_rpsE_59as_01-coliwiki essentials	-2.87011	1.6482	-1.25092	-1.69547	-3.91676	-4.6173
ECK3291_rplR_26as_01-coliwiki essentials	-2.172	0.791594	-2.45133	-1.52386	-3.16689	-1.54594
ECK3292_rplF_24as_01-coliwiki essentials	-2.53074	1.85196	-1.19607	-2.01706	-1.64716	-5.26266
ECK3293_rpsH_18as_01-coliwiki essentials	-2.77611	2.1631	-0.941246	-1.68452	-2.62741	-5.85127
ECK3294_rpsN_112as_01-coliwiki essentials	-2.61725	1.51369	-0.464895	-3.08483	-4.00886	-2.91043
ECK3295_rplE_86as_01-coliwiki essentials	#N/A	#N/A	#N/A	#N/A	#N/A	#N/A
ECK3296_rplX_17as_01-coliwiki essentials	-1.15853	0.771993	-1.90782	-0.942568	-1.61215	-0.171575
ECK3297_rplN_8as_01-coliwiki essentials	-1.58975	1.13598	-0.386022	-2.09758	-2.9181	-0.957313
ECK3298_rpsQ_7as_03-PEC evidence of essentiality / 13-other	-1.31538	0.46504	-0.862649	-1.65587	-1.77249	-0.970501
ECK3299_rpmC_49as_01-coliwiki essentials	-3.49024	2.87582	-1.05404	-2.52202	-7.65653	-2.72837
ECK3300_rplP_12as_03-PEC evidence of essentiality / 13-other	#N/A	#N/A	#N/A	#N/A	#N/A	#N/A
ECK3301_rpsC_21as_01-coliwiki essentials	-2.2783	0.820381	-1.90093	-3.07627	-2.82676	-1.30922
ECK3302_rplV_26as_02-coliwiki evidence of essentiality	-3.65301	1.29392	-2.10764	-3.89344	-3.37672	-5.23426
ECK3303_rpsS_1as_01-coliwiki essentials	-3.62146	0.871053	-3.47008	-4.55268	-3.96707	-2.496
ECK3304_rplB_24as_01-coliwiki essentials	-4.70484	2.11258	-5.87088	-4.94318	-6.34641	-1.65889
ECK3305_rplW_42as_01-coliwiki essentials	-1.83928	1.34486	-0.760874	-0.816733	-3.60052	-2.17901
ECK3306_rplD_46as_01-coliwiki essentials	-3.48017	0.781785	-2.72822	-3.3202	-4.57907	-3.29318
ECK3307_rplC_37as_01-coliwiki essentials	#N/A	#N/A	#N/A	#N/A	#N/A	#N/A
ECK3308_rpsJ_11as_01-coliwiki essentials	0.015114	0.216781	0.275141	-0.245865	-0.0356844	0.0668639
ECK3327_fusA_18as_01-coliwiki essentials	-1.14338	1.0235	-2.01413	-1.38125	-1.51464	0.336493
ECK3328_rpsG_1as_02-coliwiki evidence of essentiality	#N/A	#N/A	#N/A	#N/A	#N/A	#N/A
ECK3329_rpsL_17as_01-coliwiki essentials	-2.01023	1.53468	-0.287489	-1.29768	-3.78682	-2.66893
ECK3348_pabA_1as_05-essential-on-minimal 2006 / 08-division	0.330679	0.208704	0.45784	0.141867	0.165352	0.557657
ECK3356_cysG_16as_05-essential-on-minimal 2006 / 08-division	0.223398	0.100845	0.367959	0.140345	0.172373	0.212916
ECK3371_trpS_12as_01-coliwiki essentials	-4.85095	1.36665	-6.53198	-4.17698	-5.30033	-3.39452
ECK3376_aroB_41as_05-essential-on-minimal 2006 / 08-division	-0.00326737	0.524111	-0.264457	0.662871	-0.544951	0.133467
ECK3383_mrcA_1as_06-PBP (non-essential)	-0.188101	0.232626	-0.0391228	-0.100922	-0.0774153	-0.534943
ECK3385_yrfF_27as_13-other (non-essential)	-0.369185	0.190671	-0.406558	-0.275047	-0.618018	-0.177118
ECK3385_yrfF_41as_03-PEC / 10-rcs-related	-1.56222	0.36722	-1.05768	-1.56695	-1.92408	-1.70016
ECK3399_bioH_131as_05-essential-on-minimal essentials / 06-PBP	#N/A	#N/A	#N/A	#N/A	#N/A	#N/A
ECK3419_asd_46as_01-coliwiki essentials	-0.147784	0.150176	-0.300648	-0.0737769	-0.241969	0.0252578
ECK3443_panM_1as_05-essential-on-minimal 2006 / 08-division	-0.101849	0.122682	-0.0551472	0.0482099	-0.22364	-0.176819
ECK3445_rpoH_34as_01-coliwiki essentials	0.263676	0.225543	0.192197	0.236333	0.0467506	0.579422
ECK3446_ftsX_62as_03-PEC / 08-division	-0.84044	0.105929	-0.917454	-0.873685	-0.68395	-0.88667
ECK3447_ftsE_71as_01-coliwiki essentials / 08-division	-0.161572	0.176604	-0.157839	-0.410807	-0.0643166	-0.0133263
ECK3448_ftsY_34as_01-coliwiki essentials / 08-division	-0.263078	0.114218	-0.250812	-0.403635	-0.124765	-0.273099
ECK3455_yhhQ_77as_04-baba 2006	0.348518	0.110586	0.2773	0.323896	0.28151	0.511367
ECK3517_bcsB_58as_04-baba 2006	0.260079	0.118835	0.206208	0.205432	0.190668	0.43801
ECK3539_yiaD_28as_14-yamamoto 2009 essentiality is uncertain	#N/A	#N/A	#N/A	#N/A	#N/A	#N/A
ECK3547_glyS_48as_03-PEC evidence of essentiality / 13-other	-6.84938	3.6228	-12.2202	-5.61079	-5.26076	-4.30574
ECK3548_glyQ_19as_01-coliwiki essentials	-6.62635	3.51898	-10.6206	-5.08003	-2.59095	-8.21383
ECK3597_cysE_46as_05-essential-on-minimal 2006 / 08-division	0.204457	0.469644	0.0276943	0.83211	0.238677	-0.280652
ECK3598_gpsA_8as_03-PEC evidence of essentiality / 13-other	-0.0846294	0.125541	-0.227075	0.0648504	-0.136218	-0.0400747
ECK3613_waaU_65as_04-baba 2006	0.414249	0.0984748	0.52067	0.365897	0.302322	0.468108
ECK3623_waaA_23as_01-coliwiki essentials	-0.382785	0.293068	0.0375523	-0.409179	-0.543071	-0.616442
ECK3624_coaD_25as_01-coliwiki essentials	0.221024	0.361033	-0.209396	0.67033	0.254703	0.168461
ECK3627_rpmB_7as_01-coliwiki essentials	-2.87317	3.27912	0.494377	-5.3992	-0.630985	-5.95689
ECK3629_dfp_9as_01-coliwiki essentials	0.207314	0.428535	0.424367	0.566296	-0.403997	0.242589
ECK3630_dut_33as_01-coliwiki essentials	-4.02624	2.40465	-3.92058	-2.54506	-7.45433	-2.18501
ECK3632_pyrE_9as_05-essential-on-minimal 2006 / 08-division	0.161723	0.266894	0.0598889	-0.150758	0.269242	0.468518
ECK3638_gmk_37as_01-coliwiki essentials	-4.39002	1.3692	-5.46075	-4.14498	-2.54947	-5.40489
ECK3640_spoT_-1as_01-coliwiki essentials	-0.285953	0.230849	-0.220785	-0.054399	-0.60459	-0.264039
ECK3642_recG_0as_13-other (non-essential)	-0.197113	0.111569	-0.106947	-0.290966	-0.0942803	-0.29626
ECK3662_ilvB_43as_05-essential-on-minimal 2006 / 08-division	0.0833193	0.111623	-0.0760956	0.18344	0.122554	0.103378
ECK3691_gyrB_22as_01-coliwiki essentials	-0.058026	0.512241	-0.439401	0.502963	-0.542096	0.246429
ECK3693_dnaN_0as_01-coliwiki essentials	-4.84514	3.24454	-4.65841	-0.754191	-5.30155	-8.66642
ECK3694_dnaA_34as_01-coliwiki essentials	#N/A	#N/A	#N/A	#N/A	#N/A	#N/A
ECK3695_rpmH_22as_01-coliwiki essentials	-3.2883	3.54783	-7.34617	-0.77213	-1.74659	#N/A
ECK3696_rnpA_22as_01-coliwiki essentials	-6.42882	3.16067	-2.7799	-5.01657	-7.99695	-9.92187
ECK3698_yidC_68as_01-coliwiki essentials	-1.94372	0.51266	-2.35908	-1.23404	-2.27659	-1.90519
ECK3702_tnaB_94as_04-baba 2006	0.206594	0.144423	0.393686	0.198982	0.192372	0.0413362
ECK3722_glmS_50as_01-coliwiki essentials	-0.0554857	0.254613	0.244703	-0.157434	-0.347385	0.0381738
ECK3723_glmU_32as_01-coliwiki essentials	-0.340931	0.206023	-0.528926	-0.417299	-0.368776	-0.0487208
ECK3724_atpC_17as_05-essential-on-minimal 2006 / 08-division	0.288055	0.322953	0.264994	0.568364	-0.157352	0.476213
ECK3731_atpB_24as_05-essential-on-minimal 2006 / 08-division	-0.317229	0.490188	-0.0829587	0.129157	-0.314727	-1.00039
ECK3755_trpT_30as_01-coliwiki essentials (tRNA)	-0.603751	0.676602	-1.11803	0.348346	-1.05348	-0.591839
ECK3762_ilvE_8as_05-essential-on-minimal 2006 / 08-division	0.255066	0.0661179	0.258457	0.183988	0.235241	0.342577
ECK3763_ilvD_7as_05-essential-on-minimal 2006 / 08-division	0.0656588	0.268417	0.215369	-0.176852	-0.143492	0.36761
ECK3764_ilvA_19as_05-essential-on-minimal 2006 / 08-division	-0.0452919	0.0622097	-0.132755	0.00824637	-0.0444307	-0.0122281
ECK3766_ilvC_2as_05-essential-on-minimal 2006 / 08-division	-0.186757	0.178753	-0.408396	0.0287184	-0.171721	-0.195629
ECK3775_rho_14as_01-coliwiki essentials	-2.13551	0.876359	-3.35781	-1.28178	-1.86992	-2.03254
ECK3786_wzyE_27as_04-baba 2006	-1.82919	0.285562	-1.60691	-1.74992	-2.24781	-1.71213
ECK3789_argX_34as_01-coliwiki essentials (tRNA)	-1.22403	1.50102	-3.29614	-0.51525	-1.26135	0.176624
ECK3790_hisR_29as_01-coliwiki essentials (tRNA)	-0.237677	0.499833	0.0718902	0.285306	-0.52437	-0.783536
ECK3792_proM_43as_01-coliwiki essentials (tRNA)	-0.331351	0.420503	-0.347415	0.00687695	-0.0658661	-0.918998
ECK3798_hemD_24as_01-coliwiki essentials	-0.369713	0.224861	-0.0638838	-0.358459	-0.465975	-0.590536
ECK3799_hemC_28as_01-coliwiki essentials	-0.963343	0.272022	-0.815632	-0.807146	-0.860748	-1.36985
ECK3822_metR_20as_05-essential-on-minimal 2006 / 08-division	-0.0545622	0.100634	-0.142175	0.0502881	-0.139219	0.0128571
ECK3823_metE_23as_05-essential-on-minimal 2006 / 08-division	0.00368542	0.0409518	0.0507402	-0.0233138	0.0243735	-0.0370583
ECK3828_ubiJ_7as_04-baba 2006	-0.430383	0.402984	-0.212191	-0.221405	-1.03427	-0.253666
ECK3835_ubiD_11as_04-baba 2006	0.0848343	0.148388	0.147748	-0.0891962	0.02717	0.253615
ECK3842_hemG_56as_01-coliwiki essentials	-0.120846	0.249657	0.0513995	-0.0623323	0.0160334	-0.488484
ECK3855_polA_15as_03-PEC evidence of essentiality / 13-other	-0.428361	0.261282	-0.738103	-0.1047	-0.480105	-0.390534
ECK3857_yihA_48as_01-coliwiki essentials	-1.0503	0.285362	-0.78584	-0.999322	-1.45501	-0.961046
ECK3863_glnA_7as_05-essential-on-minimal 2006 / 08-division	0.0589564	0.174875	0.189316	-0.0631678	-0.118081	0.227758
ECK3911_tpiA_12as_05-essential-on-minimal 2006 / 08-division	0.246022	0.202136	0.190603	0.540877	0.0821338	0.170475
ECK3925_ftsN_26as_02-coliwiki evidence of essentiality	-0.382701	0.281788	-0.00737525	-0.326865	-0.623543	-0.573022
ECK3925_ftsN_503as_02-coliwiki evidence of essentiality	0.0343574	0.151513	0.121777	-0.149236	-0.0245493	0.189439
ECK3925_ftsN_933s_02-coliwiki evidence of essentiality	0.316603	0.25366	0.513647	-0.0501595	0.350045	0.452879
ECK3925_ftsN_952as_02-coliwiki evidence of essentiality	-2.46547	3.47644	-6.42239	0.360778	0.546575	-4.34685
ECK3927_priA_6as_03-PEC evidence of essentiality / 13-other	0.234337	0.270572	0.602772	0.238218	-0.0371404	0.133498
ECK3931_metB_20as_05-essential-on-minimal 2006 / 08-division	0.0813031	0.0640265	0.146277	0.121076	0.0513879	0.00647152
ECK3932_metL_124as_05-essential-on-minimal 2006 / 08-division	-0.260614	0.122765	-0.347462	-0.0818863	-0.279107	-0.334002
ECK3933_metF_20as_05-essential-on-minimal 2006 / 08-division	#N/A	#N/A	#N/A	#N/A	#N/A	#N/A
ECK3947_ppc_19as_05-essential-on-minimal 2006 / 08-division	0.147036	0.0393775	0.174776	0.094386	0.13949	0.17949
ECK3948_argE_18as_05-essential-on-minimal 2006 / 08-division	0.224906	0.0670608	0.131199	0.221666	0.27277	0.273988
ECK3949_argC_1as_05-essential-on-minimal 2006 / 08-division	0.292555	0.0754168	0.377558	0.209116	0.329682	0.253862
ECK3950_argB_13as_05-essential-on-minimal 2006 / 08-division	0.183382	0.123352	0.340377	0.165027	0.0397246	0.188399
ECK3951_argH_29as_05-essential-on-minimal 2006 / 08-division	0.0179036	0.0938921	0.135277	-0.0484504	0.0514125	-0.0666246
ECK3958_btuB_37as_14-yamamoto 2009 essentiality is uncertain	#N/A	#N/A	#N/A	#N/A	#N/A	#N/A
ECK3959_murI_10as_13-other (non-essential)	-0.483129	0.301171	-0.11703	-0.83247	-0.580685	-0.402333
ECK3959_murI_4as_13-other (non-essential)	-2.29977	0.308676	-2.06924	-2.30205	-2.73534	-2.09247
ECK3959_murI_61as_01-coliwiki essentials / 09-mur	-0.463699	0.112297	-0.339223	-0.438055	-0.466607	-0.610912
ECK3964_murB_9as_02-coliwiki evidence of essentiality / 09-mur	-1.96243	0.637821	-1.17468	-1.73852	-2.33034	-2.60617
ECK3965_birA_17as_01-coliwiki essentials	-2.02707	0.640837	-1.06839	-2.32918	-2.41068	-2.30005
ECK3966_coaA_33as_03-PEC evidence of essentiality / 13-other	-0.0778814	0.498921	0.279748	0.412896	-0.406936	-0.597235
ECK3967_thrU_5as_01-coliwiki essentials (tRNA)	-1.19685	0.683679	-1.32897	-0.212138	-1.78391	-1.46238
ECK3969_glyT_28as_01-coliwiki essentials (tRNA)	0.135306	0.552707	0.12913	0.82917	-0.523586	0.106509
ECK3972_secE_17as_01-coliwiki essentials	-3.75322	1.80374	-1.14895	-4.06763	-4.5393	-5.25701
ECK3973_nusG_16as_01-coliwiki essentials	-3.21474	1.38711	-1.49311	-2.80648	-3.84764	-4.71174
ECK3976_rplJ_59as_01-coliwiki essentials	-2.74446	0.614136	-2.36424	-3.09746	-3.41455	-2.10158
ECK3977_rplL_104as_01-coliwiki essentials	-2.09608	0.829838	-1.36246	-1.82003	-1.91469	-3.28713
ECK3978_rpoB_1as_01-coliwiki essentials / 08-division	-0.419988	0.778594	-0.401939	0.61705	-1.2527	-0.642365
ECK3979_rpoC_2as_01-coliwiki essentials	-2.86539	1.25121	-4.46944	-1.42084	-2.89554	-2.67573
ECK3989_hemE_7as_14-yamamoto 2009 essentiality is uncertain	-1.41078	0.523231	-1.02859	-1.37167	-2.16225	-1.08061
ECK3997_purD_49as_05-essential-on-minimal 2006 / 08-division	0.124335	0.267947	0.1787	0.421198	-0.22823	0.125672
ECK3998_purH_1as_05-essential-on-minimal 2006 / 08-division	#N/A	#N/A	#N/A	#N/A	#N/A	#N/A
ECK4005_metA_7as_05-essential-on-minimal 2006 / 08-division	-0.0673505	0.200755	0.11128	-0.0890877	-0.341014	0.0494196
ECK4032_ubiA_94as_01-coliwiki essentials	0.267852	0.329055	0.74037	0.185714	0.169131	-0.0238093
ECK4033_plsB_7as_01-coliwiki essentials	-0.160968	0.822814	0.275909	0.685864	-1.18956	-0.416085
ECK4035_lexA_20as_01-coliwiki essentials	0.214595	0.100996	0.243625	0.163271	0.109821	0.341662
ECK4041_dusA_41as_01-coliwiki essentials	-0.000916167	0.15316	-0.0164391	-0.0663766	-0.137299	0.21645
ECK4044_dnaB_19as_01-coliwiki essentials	-3.65371	0.922595	-4.46756	-2.95135	-4.43213	-2.76379
ECK4051_ssb_8as_01-coliwiki essentials	-4.94395	0.822587	-4.40044	-4.41467	-6.14328	-4.8174
ECK4077_alsK_56as_01-coliwiki essentials	0.211323	0.117662	0.217822	0.351698	0.212048	0.0637243
ECK4137_groL_92as_03-PEC evidence of essentiality / 13-other	-0.100675	0.233897	-0.0723485	0.162408	-0.0856771	-0.40708
ECK4141_efp_0as_03-PEC evidence of essentiality / 13-other	0.242128	0.340263	0.459507	0.21342	-0.227349	0.522932
ECK4146_ampC_25as_06-PBP (non-essential)	-0.048905	0.106159	-0.156483	-0.0420597	-0.0910473	0.0939698
ECK4156_psd_1as_01-coliwiki essentials	-0.682906	0.841598	-1.87011	0.11607	-0.517877	-0.459709
ECK4157_rsgA_22as_03-PEC evidence of essentiality / 13-other	#N/A	#N/A	#N/A	#N/A	#N/A	#N/A
ECK4158_orn_11as_03-PEC evidence of essentiality / 13-other	-1.67858	1.2515	-2.77552	-0.113957	-1.22755	-2.59727
ECK4164_tsaE_51as_01-coliwiki essentials	0.11917	0.365498	0.542904	0.126346	-0.349586	0.157015
ECK4173_purA_32as_05-essential-on-minimal 2006 / 08-division	0.212265	0.0395368	0.261595	0.217121	0.165622	0.204721
ECK4198_rpsR_17as_01-coliwiki essentials	#N/A	#N/A	#N/A	#N/A	#N/A	#N/A
ECK4210_cysQ_21as_05-essential-on-minimal 2006 / 08-division	0.227721	0.107506	0.218059	0.198969	0.118446	0.375408
ECK4220_chpS_14as_01-coliwiki essentials	0.192907	0.0713928	0.294472	0.162085	0.129941	0.185129
ECK4222_ppa_39as_01-coliwiki essentials	-2.70649	0.825233	-1.73166	-3.12052	-3.60498	-2.36879
ECK4240_pyrB_12as_05-essential-on-minimal 2006 / 08-division	0.142448	0.112943	0.153544	0.116513	0.0131891	0.286548
ECK4251_valS_20as_01-coliwiki essentials	-3.41858	2.03347	-6.03287	-1.76035	-4.02768	-1.85342
ECK4254_lptF_105as_01-coliwiki essentials	-1.86296	0.512591	-1.37975	-2.2003	-2.39975	-1.47203
ECK4255_lptG_10as_01-coliwiki essentials	-0.462396	0.245709	-0.123532	-0.471216	-0.704061	-0.550774
ECK4351_dnaC_20as_01-coliwiki essentials	-1.62631	0.451795	-1.06566	-2.07974	-1.8881	-1.47172
ECK4352_dnaT_10as_03-PEC evidence of essentiality / 13-other	-6.9525	3.34928	-8.84632	-8.28602	-1.94175	-8.73591
ECK4380_serB_7as_05-essential-on-minimal 2006 / 08-division	0.096114	0.102233	0.171336	0.11494	0.151363	-0.0531833
ECK4434_ythA_49as_01-coliwiki essentials	0.152316	0.353161	0.304376	0.129411	-0.325892	0.501369
ECK4475_safA_13as_01-coliwiki essentials	0.0535098	0.0953093	-0.0203563	0.143646	-0.0369007	0.12765
ECK4477_sgrT_1as_01-coliwiki essentials	-0.0196298	0.11121	-0.171585	0.0691212	-0.0335146	0.0574596
ECK4479_ibsD_-16as_01-coliwiki essentials (sRNA, predicted)	-0.0764411	0.229723	-0.337081	0.154487	0.0737194	-0.19689
ECK4480_ibsC_51s_01-coliwiki essentials (sRNA, predicted)	0.113092	0.0675378	0.160641	0.180738	0.0657924	0.0451958
ECK4481_ibsE_51as_01-coliwiki essentials	0.130901	0.206139	-0.0233776	0.217237	-0.0518251	0.381571
ECK4482_ibsA_50as_01-coliwiki essentials	-0.0792729	0.169995	-0.334234	0.00949592	0.00335736	0.00428911
ECK4483_ibsB_47as_01-coliwiki essentials	0.0914259	0.316041	0.251445	0.334847	0.147974	-0.368562
ECK4484_ilvX_-10as_01-coliwiki essentials (small protein)	0.122162	0.169566	0.275305	0.156468	0.176861	-0.119987
ECK4485_yjeV_9as_01-coliwiki essentials (small protein)	0.116337	0.356024	0.146852	0.067109	-0.308317	0.559703
ECK4486_ykgR_0as_01-coliwiki essentials	0.00595385	0.125012	0.16969	0.0246072	-0.0459114	-0.12457
ECK4487_ymiB_66as_01-coliwiki essentials (new in _03)	0.157308	0.233907	-0.169796	0.210768	0.202364	0.385896
ECK4489_ynbG_1as_01-coliwiki essentials	-0.138737	0.0418242	-0.191268	-0.0955528	-0.151089	-0.117038
ECK4490_yoaJ_-10as_01-coliwiki essentials (small protein)	-0.22636	0.646408	-1.13238	0.319247	0.140964	-0.233275
ECK4491_yoaK_25as_01-coliwiki essentials	0.124609	0.0724655	0.178726	0.154229	0.147711	0.0177721
ECK4492_yobI_60as_01-coliwiki essentials	0.0371688	0.203322	0.317599	0.0377887	-0.157595	-0.049118
ECK4493_yoeI_-5as_01-coliwiki essentials	-1.35241	2.31318	-4.26345	0.636419	0.373128	-2.15576
ECK4494_yohP_1as_01-coliwiki essentials	-0.56632	0.978685	-1.96833	0.199786	-0.00470927	-0.492026
ECK4495_ypdK_50as_01-coliwiki essentials	0.0540687	0.31955	-0.275728	0.139915	-0.107191	0.459279
ECK4497_yqcG_53as_01-coliwiki essentials	0.130636	0.130655	0.202846	0.0813873	-0.0279995	0.266308
ECK4498_yqeL_41as_01-coliwiki essentials	0.0372467	0.0685245	-0.0573857	0.0757243	0.033119	0.0975291
ECK4499_yqfG_61as_01-coliwiki essentials	-0.113284	0.465038	-0.617181	0.388802	0.154808	-0.379566
ECK4500_yrbN_-14as_01-coliwiki essentials	-0.0710692	0.498939	0.496459	0.177365	-0.601761	-0.35634
ECK4500_yrbN_46as_01-coliwiki essentials	-0.289833	0.424145	-0.739658	0.270191	-0.250973	-0.438891
ECK4501_yshB_50as_01-coliwiki essentials	0.144126	0.499206	-0.105831	0.0350652	-0.228089	0.87536
ECK4510_mgrR_28as_01-coliwiki essentials (sRNA)	0.141163	0.108919	0.194775	0.262117	0.0916273	0.0161341
ECK4511_fnrS_41as_01-coliwiki essentials (sRNA)	0.369267	0.100282	0.258145	0.390738	0.332416	0.495768
ECK4512_sokE_35as_01-coliwiki essentials (new in _03)	0.0155058	0.120686	-0.132194	-0.0227954	0.14797	0.0690423
ECK4514_sokX_22as_01-coliwiki essentials (sRNA)	0.170039	0.188305	0.385814	0.10295	-0.0530704	0.244463
ECK4515_pmrR_12as_01-coliwiki essentials	0.414088	0.182768	0.535211	0.252316	0.263322	0.605505
G0-8893_tpke11_6as_01-coliwiki essentials (sRNA / removed in _03)	-1.77963	0.914267	-2.76226	-0.934803	-1.07086	-2.35061
G0-8907_C0614_5as_01-coliwiki essentials (sRNA / removed in _03)	-0.00919193	0.298367	0.0958871	0.231956	0.0803152	-0.444926
G0-9385_sroE_14as_01-coliwiki essentials (sRNA / removed in _03)	-2.47193	1.22856	-2.68957	-0.862992	-2.48783	-3.84734
control_c11_13-other (non-essential)	#N/A	#N/A	#N/A	#N/A	#N/A	#N/A
control_c16_13-other (non-essential)	-0.10711	0.332882	0.228948	-0.00654655	-0.0866084	-0.564234
control_c17_13-other (non-essential)	0.240138	0.189797	0.195425	0.157352	0.0904763	0.517298
control_c18_13-other (non-essential)	-0.0278209	0.0962111	-0.160648	-0.00529193	-0.0147221	0.0693781
control_c20_13-other (non-essential)	-0.157876	0.0766826	-0.192286	-0.0542852	-0.151647	-0.233287
control_c21_13-other (non-essential)	-0.0156627	0.0817168	-0.0572209	0.10688	-0.0539535	-0.0583568
control_c23_13-other (non-essential)	0.0201805	0.272485	-0.28259	0.318429	0.167547	-0.122665
control_c24_13-other (non-essential)	0.0551437	0.0911738	0	0.0143382	0.0147188	0.191518
control_c26_13-other (non-essential)	0.237225	0.0623592	0.211992	0.237695	0.176386	0.322827
control_c27_13-other (non-essential)	0.0656611	0.0512705	0.0558882	0.00195549	0.079679	0.125122
control_c28_13-other (non-essential)	-0.113399	0.327652	-0.52519	-0.204166	0.043074	0.232686
control_c29_13-other (non-essential)	-0.202321	0.22978	-0.00556699	-0.191821	-0.0844801	-0.527417
control_c2_13-other (non-essential)	#N/A	#N/A	#N/A	#N/A	#N/A	#N/A
control_c31_13-other (non-essential)	-0.026974	0.0947146	0.0800972	-0.148116	-0.00158097	-0.0382964
control_c32_13-other (non-essential)	-0.00129698	0.374341	-0.316491	-0.178721	-0.0450146	0.535039
control_c34_13-other (non-essential)	-0.0132279	0.1224	-0.144649	-0.0767309	0.0360487	0.132419
control_c35_13-other (non-essential)	0.056853	0.345099	0.536038	-0.100529	0.0558156	-0.263913
control_c36_13-other (non-essential)	-0.0794431	0.431763	-0.620673	0.276969	0.260171	-0.234239
control_c38_13-other (non-essential)	0.142946	0.130824	-0.0256244	0.16382	0.140683	0.292907
control_c3_13-other (non-essential)	0.205802	0.303275	0.155903	0.0708251	-0.0468177	0.643296
control_c40_13-other (non-essential)	0.120419	0.143532	0.286098	0.0265271	-0.0226255	0.191678
control_c44_13-other (non-essential)	0.0929017	0.124154	0.195024	0.0088452	0.203419	-0.0356817
control_c46_13-other (non-essential)	-0.0193217	0.157436	0.137999	-0.0482887	0.0588594	-0.225857
control_c47_13-other (non-essential)	-0.0684526	0.0781855	-0.172959	-0.0826871	0	-0.0181641
control_c48_13-other (non-essential)	-0.0245608	0.108612	0.106853	-0.159142	-0.0217323	-0.0242216
control_c49_13-other (non-essential)	0.093796	0.216417	-0.000957179	-0.16185	0.22008	0.317912
control_c4_13-other (non-essential)	0.0636981	0.175238	-0.162113	0.177201	0.224603	0.0151017
control_c51_13-other (non-essential)	-0.28498	0.117764	-0.444152	-0.179623	-0.301204	-0.214939
control_c54_13-other (non-essential)	-0.168359	0.20416	-0.389476	-0.110316	0.0856382	-0.259282
control_c57_13-other (non-essential)	0.0339589	0.146783	0.00818751	0	-0.110868	0.238516
control_c59_13-other (non-essential)	-0.0336639	0.101948	-0.168566	-0.0310449	-0.0134872	0.0784426
control_c61_13-other (non-essential)	-0.0449327	0.0570774	0.00320893	0.00576407	-0.0935859	-0.0951179
control_c62_13-other (non-essential)	-0.0147677	0.0637532	-0.0154657	0.0284805	-0.104662	0.0325767
control_c63_13-other (non-essential)	-0.0150629	0.0431034	-0.0186367	0.0468822	-0.0474214	-0.0410755
control_c64_13-other (non-essential)	-0.437195	0.635803	-1.32823	0.145429	-0.156913	-0.409071
control_c66_13-other (non-essential)	-0.145874	0.137626	-0.0114403	-0.0977674	-0.137705	-0.336582
control_c67_13-other (non-essential)	-0.437195	0.635803	-1.32823	0.145429	-0.156913	-0.409071
control_c68_13-other (non-essential)	0.000750346	0.2126	0.2297	-0.129196	0.126451	-0.223953
control_c6_13-other (non-essential)	0.156598	0.246091	0.478464	-0.0676695	0.215098	0.000499966
control_c70_13-other (non-essential)	-0.143362	0.125916	0.00521658	-0.301493	-0.153382	-0.123791
control_c72_13-other (non-essential)	-0.0978959	0.12652	-0.139573	-0.258521	0.00651062	0
control_c74_13-other (non-essential)	-0.133443	0.188835	0.101864	-0.248942	-0.0686676	-0.318025
control_c75_13-other (non-essential)	-0.0676185	0.232495	0.277798	-0.218171	-0.140583	-0.189518
control_c77_13-other (non-essential)	0.29475	0.223766	0.620741	0.157197	0.260818	0.140246
control_c79_13-other (non-essential)	0.236762	0.0564564	0.313838	0.233148	0.221359	0.178703
control_c7_13-other (non-essential)	0.175792	0.0555727	0.104919	0.192153	0.167773	0.238322
control_c80_13-other (non-essential)	0.127743	0.28009	-0.17617	0.170651	0.0268529	0.489638
control_c81_13-other (non-essential)	0.0838057	0.0672464	0.171035	0.0165128	0.0490365	0.0986381
control_gfp_13-other (non-essential)	0.0742769	0.0834562	0.0608941	0.0928643	-0.0292132	0.172562
rfp_124as_13-other (non-essential)	0.0551303	0.0745107	0.0999043	0.115084	-0.0500183	0.0555514

## Sheet: ce_growth_on_corr
sgRNA name	mean	SD	rep1	rep2	rep3	rep4
ECK0002_thrA_2as_05-essential-on-minimal 2006 / 08-division	0.114726	0.0553804	0.0898978	0.197696	0.0833966	0.0879124
ECK0003_thrB_20as_05-essential-on-minimal 2006 / 08-division	0.0959949	0.0539634	0.107017	0.157788	0.0923379	0.0268365
ECK0004_thrC_56as_05-essential-on-minimal 2006 / 08-division	#N/A	#N/A	#N/A	#N/A	#N/A	#N/A
ECK0026_ribF_36as_01-coliwiki essentials	-1.95154	0.422131	-2.12038	-1.33844	-2.29917	-2.04816
ECK0027_ileS_23as_01-coliwiki essentials	-2.76977	0.192862	-2.8264	-2.52464	-2.98756	-2.74049
ECK0028_lspA_87as_01-coliwiki essentials	-2.90482	0.377678	-2.48087	-2.69743	-3.16621	-3.27476
ECK0030_ispH_12as_01-coliwiki essentials	-1.20676	0.233278	-1.38887	-0.885984	-1.36985	-1.18235
ECK0032_dapB_21as_01-coliwiki essentials	-0.859149	0.22899	-1.03844	-0.523224	-0.942517	-0.932411
ECK0033_carA_41as_05-essential-on-minimal 2006 / 08-division	0.0546931	0.0342441	0.0120899	0.0664298	0.093459	0.0467938
ECK0034_carB_2as_05-essential-on-minimal 2006 / 08-division	-0.0096999	0.0379847	0.0227788	-0.0642343	0.00663861	-0.00398275
ECK0049_folA_1_13-other (non-essential)	-4.03666	0.851841	-4.12891	-2.9383	-4.06229	-5.01714
ECK0049_folA_3_13-other (non-essential)	-0.219824	0.0648984	-0.249332	-0.135904	-0.287291	-0.206769
ECK0049_folA_58as_03-PEC / 12-drug target (trimethoprim)	-2.93771	0.846973	-3.08478	-1.69948	-3.51443	-3.45214
ECK0053_pdxA_13as_05-essential-on-minimal 2006 / 08-division	#N/A	#N/A	#N/A	#N/A	#N/A	#N/A
ECK0055_lptD_17as_01-coliwiki essentials	-3.43468	0.528533	-3.59279	-2.67926	-3.91222	-3.55446
ECK0058_yabQ_1as_04-baba 2006 (removed in _03)	#N/A	#N/A	#N/A	#N/A	#N/A	#N/A
ECK0073_leuD_1as_05-essential-on-minimal 2006 / 08-division	-0.0910686	0.0126126	-0.0916611	-0.107061	-0.0763109	-0.0892415
ECK0074_leuC_55as_05-essential-on-minimal 2006 / 08-division	0.0461312	0.0357612	0.0561436	0.0637731	0.0713088	-0.0067006
ECK0075_leuB_25as_05-essential-on-minimal 2006 / 08-division	0.102459	0.0868036	0.150907	-0.0236867	0.167059	0.115556
ECK0076_leuA_1as_05-essential-on-minimal 2006 / 08-division	0.185961	0.0129402	0.20263	0.187877	0.171762	0.181577
ECK0077_leuL_80as_05-essential-on-minimal 2006 / 08-division	0.145139	0.069115	0.147387	0.239576	0.115947	0.0776471
ECK0084_ftsL_57as_01-coliwiki essentials / 08-division	-8.21028	1.92986	-5.35099	-9.52199	-8.78465	-9.18347
ECK0085_ftsI_-11s_01-coliwiki essentials	0.0894517	0.0856578	-0.00937063	0.159451	0.16273	0.0449962
ECK0085_ftsI_1694as_01-coliwiki essentials	-3.31474	1.27253	-2.53875	-5.05383	-3.45272	-2.21368
ECK0085_ftsI_869as_01-coliwiki essentials	-7.93496	2.52265	-4.82119	-9.81676	-6.95475	-10.1471
ECK0086_murE_27as_01-coliwiki essentials / 09-mur	-9.66232	1.70198	-8.08632	-8.95889	-12.0498	-9.5543
ECK0087_murF_17as_02-coliwiki evidence of essentiality / 09-mur	-9.15889	2.30656	-7.04696	-11.955	-10.1299	-7.50376
ECK0088_mraY_20as_02-coliwiki evidence of essentiality / 09-mur	-3.69444	0.254908	-3.52969	-4.07267	-3.55651	-3.61887
ECK0089_murD_42as_01-coliwiki essentials / 09-mur	-6.25837	0.591528	-5.79235	-5.96626	-7.11693	-6.15795
ECK0091_murG_47as_01-coliwiki essentials / 09-mur	-7.93544	1.30168	-6.35869	-9.1745	-7.39552	-8.81307
ECK0092_murC_35as_01-coliwiki essentials / 09-mur	-3.84181	0.541896	-3.10785	-3.83091	-4.03432	-4.39415
ECK0093_ddlB_23as_12-drug target (cycloserine D) (non-essential)	-6.45056	0.760352	-5.99291	-7.09487	-5.61817	-7.09628
ECK0094_ftsQ_57as_01-coliwiki essentials / 08-division	#N/A	#N/A	#N/A	#N/A	#N/A	#N/A
ECK0095_ftsA_53as_01-coliwiki essentials / 08-division	-5.63987	2.22376	-3.33479	-4.14366	-7.36977	-7.71128
ECK0096_ftsZ_-8s_01-coliwiki essentials	-0.17369	0.0750493	-0.273154	-0.0922537	-0.154435	-0.174917
ECK0096_ftsZ_1132as_01-coliwiki essentials	-4.90944	0.978679	-6.14192	-5.21326	-3.93878	-4.3438
ECK0096_ftsZ_11as_01-coliwiki essentials	0.182959	0.142857	0.0451589	0.21958	0.0998028	0.367294
ECK0096_ftsZ_45as_13-other (non-essential)	-0.163761	0.10372	-0.275235	-0.160867	-0.0259728	-0.19297
ECK0096_ftsZ_608as_01-coliwiki essentials	-2.52882	0.621617	-2.23956	-1.98051	-2.4871	-3.40812
ECK0097_lpxC_62as_01-coliwiki essentials	-1.66278	0.204436	-1.56308	-1.88155	-1.42934	-1.77717
ECK0098_secM_55as_01-coliwiki essentials	-4.01678	0.560642	-4.35166	-3.1779	-4.27556	-4.262
ECK0099_secA_53as_01-coliwiki essentials	-3.91243	0.430799	-4.09851	-3.27949	-4.24	-4.03171
ECK0103_coaE_19as_03-PEC evidence of essentiality / 13-other	-1.39742	0.358064	-1.50356	-0.865891	-1.62359	-1.59664
ECK0108_nadC_6as_05-essential-on-minimal 2006 / 08-division	0.0357254	0.0543966	-0.0322997	0.0993075	0.0478715	0.0280222
ECK0125_can_1as_01-coliwiki essentials	-1.37228	0.427794	-1.83971	-0.812268	-1.33909	-1.49806
ECK0130_panD_32as_05-essential-on-minimal 2006 / 08-division	0.0940025	0.0909858	0.0351322	0.225301	0.0852421	0.0303348
ECK0132_panC_19as_05-essential-on-minimal 2006 / 08-division	-1.27483	0.409548	-1.0804	-0.902898	-1.26935	-1.84669
ECK0133_panB_22as_05-essential-on-minimal 2006 / 08-division	0.090137	0.0838128	0.0467016	0.215838	0.0478791	0.0501293
ECK0141_folK_22as_01-coliwiki essentials	0.307122	0.232635	0.186378	0.655124	0.214112	0.172874
ECK0148_mrcB_8as_06-PBP (non-essential)	-0.979001	0.309304	-0.824286	-1.29322	-0.623917	-1.17458
ECK0153_hemL_1as_01-coliwiki essentials	-2.02255	0.403436	-1.96152	-1.48111	-2.2534	-2.39419
ECK0155_erpA_25as_01-coliwiki essentials	-0.297531	0.17137	-0.411996	-0.0529272	-0.420487	-0.304714
ECK0164_dapD_31as_01-coliwiki essentials	-1.53274	0.162972	-1.55017	-1.31507	-1.55557	-1.71015
ECK0166_map_22as_01-coliwiki essentials	-1.8088	0.359864	-1.77285	-1.31304	-2.0811	-2.06821
ECK0168_rpsB_17as_01-coliwiki essentials	-3.50781	0.625286	-2.70265	-3.39954	-3.74571	-4.18334
ECK0170_pyrH_11as_01-coliwiki essentials	-3.87214	0.535275	-3.6494	-3.23069	-4.41624	-4.19221
ECK0171_frr_68as_01-coliwiki essentials	-1.22011	0.447113	-1.54943	-0.559502	-1.38603	-1.38547
ECK0172_dxr_16as_01-coliwiki essentials / 12-drug target (fosmidomycin)	-2.14309	0.23417	-2.10509	-1.83969	-2.39357	-2.23403
ECK0173_ispU_25as_01-coliwiki essentials	-6.82927	0.77458	-6.59306	-6.1482	-6.63233	-7.94349
ECK0174_cdsA_18as_01-coliwiki essentials	-6.22173	0.849976	-5.57941	-5.41004	-7.08813	-6.80936
ECK0175_rseP_62as_01-coliwiki essentials	-0.747504	0.182839	-0.579403	-1.00784	-0.702816	-0.699958
ECK0176_bamA_50as_01-coliwiki essentials	-4.10346	0.342353	-3.78615	-4.44789	-4.34674	-3.83307
ECK0178_lpxD_7as_01-coliwiki essentials	-3.6715	0.0998279	-3.60144	-3.66872	-3.81358	-3.60226
ECK0179_fabZ_55as_01-coliwiki essentials	-4.70456	0.289837	-4.35369	-4.58413	-4.98109	-4.89933
ECK0180_lpxA_17as_01-coliwiki essentials	-4.33823	0.431492	-4.00329	-3.9586	-4.54233	-4.84871
ECK0181_lpxB_19as_01-coliwiki essentials	-5.0725	1.25673	-5.61965	-6.58773	-4.13101	-3.9516
ECK0183_dnaE_-11as_01-coliwiki essentials	-4.18752	0.460433	-4.48506	-3.55665	-4.13748	-4.57088
ECK0183_dnaE_13as_01-coliwiki essentials	-2.45877	0.608533	-2.74573	-1.54889	-2.7124	-2.82807
ECK0184_accA_18as_01-coliwiki essentials	-2.61858	0.526594	-2.83826	-1.85702	-2.72089	-3.05813
ECK0187_tilS_35as_01-coliwiki essentials	0.0248193	0.0956379	-0.101259	0.129974	0.0468479	0.0237145
ECK0194_proS_14as_01-coliwiki essentials	-5.17536	0.723908	-5.63022	-4.13458	-5.70322	-5.2334
ECK0196_rcsF_15as_10-rcs-related (non-essential)	0.0616747	0.0757644	0.0306414	0.153088	0.0866131	-0.0236441
ECK0243_proB_15as_05-essential-on-minimal 2006 / 08-division	0.171559	0.118124	0.0481937	0.327761	0.184315	0.125967
ECK0244_proA_26as_05-essential-on-minimal 2006 / 08-division	0.115894	0.0538292	0.0908308	0.195377	0.0771455	0.100222
ECK0271_yagG_17as_04-baba 2006	0.137878	0.0447624	0.0929735	0.166081	0.185343	0.107116
ECK0366_hemB_1as_01-coliwiki essentials	-1.57343	0.375946	-1.59071	-1.03816	-1.7934	-1.87143
ECK0371_ampH_28as_06-PBP (non-essential)	0.0778288	0.0599261	0.004748	0.14752	0.0964055	0.0626418
ECK0381_proC_49as_05-essential-on-minimal 2006 / 08-division	#N/A	#N/A	#N/A	#N/A	#N/A	#N/A
ECK0402_secD_2as_01-coliwiki essentials	-1.84876	0.343586	-1.72833	-1.4781	-1.89223	-2.29639
ECK0403_secF_36as_01-coliwiki essentials	-1.3746	0.410942	-1.36667	-0.799978	-1.608	-1.72373
ECK0408_ribD_2as_01-coliwiki essentials	-0.115157	0.289315	-0.249787	0.312012	-0.323566	-0.199285
ECK0409_ribE_32as_01-coliwiki essentials	-2.91136	0.381269	-2.85971	-2.4282	-3.34755	-3.00999
ECK0410_nusB_2as_03-PEC evidence of essentiality / 13-other	-2.5172	0.457338	-2.62123	-1.84325	-2.79794	-2.80638
ECK0411_thiL_23as_01-coliwiki essentials	-0.414799	0.197772	-0.440033	-0.128196	-0.559744	-0.531222
ECK0414_dxs_19as_01-coliwiki essentials	-4.38798	0.430561	-3.82402	-4.30031	-4.61869	-4.80891
ECK0415_ispA_12as_01-coliwiki essentials	-0.326125	0.356228	-0.522953	0.198478	-0.570724	-0.4093
ECK0449_ffs_22as_01-coliwiki essentials (4.5S RNA)	-4.12643	0.46787	-3.59009	-3.92187	-4.65927	-4.33448
ECK0464_dnaX_1as_01-coliwiki essentials	-6.79925	0.696897	-7.61977	-6.18749	-6.25458	-7.13515
ECK0468_adk_28as_01-coliwiki essentials	-5.21179	0.583127	-5.00544	-4.48267	-5.61482	-5.74423
ECK0469_hemH_27as_01-coliwiki essentials	-2.29873	0.308154	-2.58504	-1.87852	-2.2725	-2.45887
ECK0515_purK_20as_05-essential-on-minimal 2006 / 08-division	0.163944	0.107135	0.0724301	0.312377	0.170173	0.100798
ECK0516_purE_21as_05-essential-on-minimal 2006 / 08-division	0.220357	0.140131	0.139571	0.430186	0.152	0.159671
ECK0517_lpxH_48as_01-coliwiki essentials	-1.53788	0.2359	-1.47713	-1.23158	-1.68928	-1.75355
ECK0519_cysS_33as_01-coliwiki essentials	-5.67568	2.29932	-4.02744	-3.55166	-6.69076	-8.43287
ECK0522_folD_88as_03-PEC evidence of essentiality / 13-other	-0.986504	0.127854	-0.998334	-0.804779	-1.09832	-1.04458
ECK0529_argU_7as_01-coliwiki essentials (tRNA)	0.492074	0.170568	0.287497	0.702332	0.464703	0.513762
ECK0577_fes_54as_05-essential-on-minimal 2006 / 08-division	-0.0542673	0.0913955	-0.0958052	0.0818132	-0.0883667	-0.11471
ECK0625_dacA_1as_06-PBP (non-essential)	0.385763	0.0616689	0.316309	0.461311	0.361987	0.403445
ECK0627_mrdB_15as_01-coliwiki essentials / 06-PBP	#N/A	#N/A	#N/A	#N/A	#N/A	#N/A
ECK0628_mrdA_43as_01-coliwiki essentials / 06-PBP	-1.20271	0.28776	-1.04379	-0.984263	-1.16308	-1.61969
ECK0632_nadD_34as_02-coliwiki evidence of essentiality	0.172909	0.302275	0.0508895	0.625234	0.00175213	0.0137594
ECK0633_holA_-16as_01-coliwiki essentials	-2.74481	0.360772	-3.22708	-2.36409	-2.63166	-2.75642
ECK0633_holA_17as_01-coliwiki essentials	-2.50412	0.38436	-2.39764	-2.7003	-2.90049	-2.01805
ECK0634_lptE_49as_01-coliwiki essentials	-4.6875	1.25727	-5.1464	-3.07138	-4.47547	-6.05675
ECK0635_leuS_1as_01-coliwiki essentials	-5.28902	0.310962	-5.41372	-5.38715	-4.83114	-5.52408
ECK0639_djlB_23as_14-yamamoto 2009 essentiality is uncertain	-0.0518983	0.0408794	-0.0384737	-0.0378964	-0.019454	-0.111769
ECK0649_lnt_13as_01-coliwiki essentials	-3.60429	0.895187	-2.96024	-4.91789	-3.12884	-3.41018
ECK0660_leuW_30as_01-coliwiki essentials (tRNA)	-1.13238	0.520908	-1.41901	-0.358	-1.4577	-1.2948
ECK0668_glnS_20as_01-coliwiki essentials	#N/A	#N/A	#N/A	#N/A	#N/A	#N/A
ECK0672_fldA_37as_02-coliwiki evidence of essentiality	0.392669	0.476522	0.0825635	1.10083	0.240255	0.147032
ECK0709_gltA_28as_05-essential-on-minimal 2006 / 08-division	-0.0541277	0.125919	-0.0435657	0.118064	-0.169014	-0.121995
ECK0721_cydA_41as_04-baba 2006	-3.14582	0.987702	-2.76534	-1.95145	-3.69317	-4.17333
ECK0729_tolB_-16as_13-other (non-essential)	-0.213561	0.0293618	-0.25587	-0.192907	-0.210955	-0.19451
ECK0730_pal_22as_13-other (non-essential)	-0.286139	0.0472989	-0.341087	-0.307228	-0.234765	-0.261477
ECK0731_ybgF_60as_13-other (non-essential)	0.0625846	0.0324276	0.0228885	0.0504378	0.0951198	0.0818924
ECK0739_nadA_22as_05-essential-on-minimal 2006 / 08-division	0.195359	0.057976	0.128083	0.259397	0.223918	0.170037
ECK0763_bioA_22as_05-essential-on-minimal 2006 / 08-division	0.119214	0.104066	0.0635637	0.26874	0.108524	0.0360282
ECK0764_bioB_1as_05-essential-on-minimal 2006 / 08-division	0.118963	0.0809971	0.0567557	0.237972	0.0947647	0.0863587
ECK0765_bioF_53as_05-essential-on-minimal 2006 / 08-division	-0.0308948	0.0625793	-0.0274093	0.0563828	-0.0762035	-0.0763493
ECK0766_bioC_26as_05-essential-on-minimal 2006 / 08-division	-0.0451477	0.0703174	-0.137262	0.0335357	-0.0326355	-0.0442284
ECK0767_bioD_26as_05-essential-on-minimal 2006 / 08-division	0.0663051	0.100332	0.0426765	0.214	0.0123799	-0.00383577
ECK0829_dacC_17as_06-PBP (non-essential)	0.171857	0.0680351	0.270742	0.121881	0.161794	0.133009
ECK0875_infA_7as_01-coliwiki essentials	-4.94997	0.558521	-4.36358	-4.61758	-5.237	-5.58173
ECK0877_cydC_18as_04-baba 2006	-0.142513	0.0679699	-0.131236	-0.0969248	-0.100103	-0.241789
ECK0881_ftsK_9as_01-coliwiki essentials / 08-division	-0.989831	0.286047	-1.21979	-0.637109	-0.877087	-1.22533
ECK0882_lolA_16as_02-coliwiki evidence of essentiality	-4.15661	0.266516	-3.83255	-4.29715	-4.05932	-4.43744
ECK0884_serS_14as_01-coliwiki essentials	-2.49555	0.33326	-2.67712	-2.052	-2.8125	-2.44057
ECK0898_serC_34as_05-essential-on-minimal 2006 / 08-division	-0.0342411	0.0929598	-0.153136	0.0675654	-0.000418671	-0.0509748
ECK0899_aroA_11as_05-essential-on-minimal 2006 / 08-division	0.028303	0.0473089	-0.0319692	0.0345095	0.083457	0.0272145
ECK0902_rpsA_38as_01-coliwiki essentials	-4.89955	1.21128	-4.50008	-3.4289	-6.24117	-5.42804
ECK0905_msbA_40as_01-coliwiki essentials	-3.12426	0.674639	-2.94872	-2.25126	-3.54182	-3.75522
ECK0906_lpxK_-1as_01-coliwiki essentials	-4.56971	0.787799	-4.52213	-3.48324	-5.00224	-5.27123
ECK0906_lpxK_32as_01-coliwiki essentials	-3.99605	0.559857	-4.19554	-3.16474	-4.24186	-4.38208
ECK0909_kdsB_25as_01-coliwiki essentials	-3.65276	0.649933	-3.64108	-2.77691	-3.86616	-4.32689
ECK0913_mukF_17as_01-coliwiki essentials	-0.0998663	0.0239115	-0.0986971	-0.0838264	-0.082892	-0.13405
ECK0914_mukE_64as_01-coliwiki essentials	-1.85942	0.374372	-1.54778	-1.60364	-1.92298	-2.36328
ECK0915_mukB_62as_01-coliwiki essentials	-1.94266	0.293449	-1.6634	-1.88116	-1.86963	-2.35646
ECK0921_asnS_15as_01-coliwiki essentials	-3.73934	0.577926	-4.07687	-2.87447	-3.98027	-4.02574
ECK0936_pyrD_12as_05-essential-on-minimal 2006 / 08-division	0.176381	0.0155591	0.157523	0.170282	0.185536	0.192181
ECK0945_fabA_22as_01-coliwiki essentials	-5.77417	0.596553	-4.97826	-5.65428	-6.24666	-6.2175
ECK0946_ycbZ_7as_01-coliwiki essentials	0.0374059	0.0392872	0.0424691	0.090966	0.0110769	0.00511152
ECK0962_serT_1as_01-coliwiki essentials (tRNA)	0.202508	0.226878	0.0767931	0.500689	-0.0156946	0.248243
ECK1047_pyrC_12as_05-essential-on-minimal 2006 / 08-division	0.117794	0.0439419	0.056855	0.117161	0.13901	0.15815
ECK1054_murJ_1as_01-coliwiki essentials / 09-mur	-1.15188	0.294984	-1.2355	-0.717861	-1.28073	-1.37342
ECK1069_rne_52as_01-coliwiki essentials	-2.14217	1.07163	-1.21354	-1.22056	-3.17164	-2.96294
ECK1078_fabD_27as_01-coliwiki essentials	-4.28556	0.468935	-3.89656	-3.86565	-4.73947	-4.64056
ECK1079_fabG_35as_01-coliwiki essentials	-4.29627	0.451678	-4.00501	-3.83061	-4.78403	-4.56544
ECK1080_acpP_74as_01-coliwiki essentials	-5.01898	0.58994	-4.32677	-4.76276	-5.33583	-5.65056
ECK1084_tmk_56as_01-coliwiki essentials	-1.14623	0.26615	-1.41484	-1.24968	-1.13404	-0.786364
ECK1085_holB_16as_01-coliwiki essentials	-3.38486	0.317916	-3.18805	-3.1064	-3.81485	-3.43014
ECK1102_lolC_9as_01-coliwiki essentials	-3.7597	0.524114	-3.38822	-4.49741	-3.76999	-3.38317
ECK1103_lolD_15as_01-coliwiki essentials	-3.44591	0.302025	-3.14789	-3.67751	-3.22516	-3.73309
ECK1104_lolE_13as_01-coliwiki essentials	0.037763	0.0374844	0.00623681	0.0265125	0.0921652	0.0261373
ECK1117_purB_13as_04-baba 2006	0.125806	0.160618	-0.0103623	0.355527	0.0498301	0.10823
ECK1119_mnmA_13as_03-PEC evidence of essentiality / 13-other	-0.992851	0.318706	-1.01321	-0.538149	-1.25019	-1.16986
ECK1122_icd_25as_05-essential-on-minimal 2006 / 08-division	-1.82796	0.386851	-1.7801	-1.2998	-2.14613	-2.0858
ECK1131_ymfK_14as_04-baba 2006 (removed in _03)	-0.00329591	0.0373991	-0.0391297	0.0490406	-0.00726098	-0.0158335
ECK1162_minE_46as_04-baba 2006 / 07-min	-3.10931	0.372435	-2.93899	-2.78039	-3.08116	-3.6367
ECK1163_minD_55as_04-baba 2006 / 07-min	0.149886	0.118761	0.0226177	0.309777	0.136584	0.130566
ECK1164_minC_15as_07-min (non-essential)	-0.312337	0.225964	-0.516944	-0.0614727	-0.18166	-0.489273
ECK1192_pth_26as_01-coliwiki essentials	-0.559464	0.154158	-0.611822	-0.335331	-0.687562	-0.60314
ECK1195_prs_6as_04-baba 2006	-2.99833	0.349852	-3.04459	-2.50674	-3.33106	-3.11093
ECK1196_ispE_18as_01-coliwiki essentials	-0.231821	0.149533	-0.336989	-0.0139203	-0.32124	-0.255134
ECK1197_lolB_6as_01-coliwiki essentials	-1.53606	0.293304	-1.54379	-1.26148	-1.94062	-1.39836
ECK1198_hemA_8as_01-coliwiki essentials	-4.65538	0.575447	-3.93497	-4.6011	-5.33548	-4.74999
ECK1199_prfA_1as_01-coliwiki essentials	-4.07534	0.162525	-3.86865	-4.21262	-4.02267	-4.19742
ECK1200_prmC_39as_01-coliwiki essentials	-4.19594	1.0442	-4.20464	-2.9115	-4.19844	-5.46919
ECK1203_kdsA_1as_01-coliwiki essentials	-4.53842	0.695068	-4.7721	-3.60829	-4.50777	-5.26551
ECK1224_tpr_14-yamamoto 2009 essentiality is uncertain	#N/A	#N/A	#N/A	#N/A	#N/A	#N/A
ECK1254_trpA_28as_05-essential-on-minimal 2006 / 08-division	0.131223	0.0674794	0.0317902	0.182206	0.154889	0.156006
ECK1255_trpB_20as_05-essential-on-minimal 2006 / 08-division	0.0414278	0.039555	-0.0105502	0.0817509	0.0350444	0.059466
ECK1256_trpC_58as_05-essential-on-minimal 2006 / 08-division	0.00540072	0.0663812	-0.0663717	0.092109	-0.0168702	0.0127357
ECK1257_trpD_50as_05-essential-on-minimal 2006 / 08-division	0.0419661	0.0534127	-0.0340467	0.0477904	0.0651515	0.0889694
ECK1258_trpE_18as_05-essential-on-minimal 2006 / 08-division	0.156776	0.0502675	0.13204	0.231989	0.127194	0.135881
ECK1268_topA_32as_01-coliwiki essentials	-1.19311	0.526516	-1.65845	-0.438247	-1.37899	-1.29676
ECK1269_cysB_51as_05-essential-on-minimal 2006 / 08-division	0.144656	0.0394503	0.126114	0.198765	0.107316	0.146429
ECK1272_ribA_28as_01-coliwiki essentials	-2.78816	0.427119	-2.79635	-2.28151	-3.32575	-2.74901
ECK1276_pyrF_29as_05-essential-on-minimal 2006 / 08-division	0.0523446	0.0702529	0.0844897	-0.0299595	0.131002	0.0238462
ECK1283_fabI_16as_01-coliwiki essentials	-4.51357	0.2445	-4.18297	-4.47639	-4.67473	-4.72019
ECK1354_racR_26as_04-baba 2006	-1.05958	0.208593	-0.819485	-1.27955	-0.959426	-1.17987
ECK1563_dicC_108as_08-division (non-essential)	0.0684942	0.0740191	0.00553461	0.17516	0.0550024	0.0382798
ECK1564_dicA_57as_04-baba 2006 / 08-division	-2.17432	0.27851	-2.02657	-2.31185	-1.86967	-2.4892
ECK1566_ydfB_54as_04-baba 2006	-0.0756591	0.11887	-0.182534	0.0814866	-0.150842	-0.0507468
ECK1569_dicB_19as_08-division (non-essential)	0.129976	0.0594174	0.0438045	0.178074	0.156998	0.141029
ECK1633_tyrS_53as_01-coliwiki essentials	-2.52818	0.526308	-2.8346	-1.7684	-2.92378	-2.58594
ECK1634_pdxH_1as_05-essential-on-minimal 2006 / 08-division	0.158065	0.405368	0.305868	0.663304	-0.204693	-0.13222
ECK1651_mepH_18as_11-hydrolase (non-essential)	-0.028348	0.192993	-0.169352	0.25581	-0.0791323	-0.120717
ECK1658_ribC_28as_01-coliwiki essentials	-2.72176	0.584882	-2.71358	-1.91582	-2.97842	-3.27924
ECK1687_ydiL_21as_04-baba 2006	0.0755433	0.153054	0.0188975	0.298164	-0.0506509	0.0357624
ECK1691_aroD_11as_05-essential-on-minimal 2006 / 08-division	-0.00700404	0.048748	0.00919891	-0.000883107	-0.0755242	0.0391922
ECK1711_pheT_41as_01-coliwiki essentials	-4.16966	0.798833	-4.21553	-3.0688	-4.42893	-4.96539
ECK1712_pheS_1as_01-coliwiki essentials	-5.19077	0.915902	-4.79811	-4.15534	-5.53697	-6.27265
ECK1714_rplT_98as_01-coliwiki essentials	-5.65497	0.790204	-4.63515	-5.67315	-5.74879	-6.56277
ECK1716_infC_35as_01-coliwiki essentials	-4.13167	0.718602	-3.60275	-3.42346	-4.78621	-4.71427
ECK1717_thrS_6as_01-coliwiki essentials	-5.37783	1.58701	-4.72418	-3.8893	-7.59311	-5.30475
ECK1738_nadE_46as_01-coliwiki essentials	-1.88086	0.53756	-1.90408	-1.11797	-2.32425	-2.17713
ECK1777_gapA_36as_01-coliwiki essentials	-1.11705	0.548207	-1.24032	-0.310403	-1.49203	-1.42545
ECK1805_tsaB_25as_01-coliwiki essentials	0.127206	0.0286724	0.0852602	0.1404	0.149309	0.133856
ECK1810_pabB_19as_05-essential-on-minimal 2006 / 08-division	-0.0144256	0.0205381	0.00392558	0.00261531	-0.0296733	-0.03457
ECK1857_mepM_16as_11-hydrolase (non-essential)	-1.30474	0.474248	-1.45229	-0.646804	-1.77187	-1.34801
ECK1867_aspS_29as_01-coliwiki essentials	-5.67632	1.7859	-6.29432	-4.09814	-7.92203	-4.39079
ECK1877_argS_1as_01-coliwiki essentials	-4.61709	0.338551	-4.69898	-4.20425	-4.54596	-5.01915
ECK1908_leuZ_4as_01-coliwiki essentials (tRNA)	-0.391265	0.50781	-0.849145	0.329527	-0.592918	-0.452522
ECK1909_cysT_41as_01-coliwiki essentials (tRNA)	0.025556	0.084838	-0.0692678	0.136766	0.0243999	0.0103262
ECK1911_pgsA_17as_01-coliwiki essentials	-0.722225	0.158675	-0.840935	-0.496163	-0.823729	-0.728074
ECK1949_rcsA_2as_10-rcs-related (non-essential)	-0.0953272	0.0592442	-0.0833835	-0.180235	-0.0427884	-0.0749013
ECK1971_serU_12as_08-division (non-essential) (tRNA)	0.104481	0.0219029	0.100723	0.132775	0.0794941	0.104931
ECK2004_dacD_11as_06-PBP (non-essential)	-0.0596661	0.0686418	-0.00540207	-0.15687	-0.0179472	-0.0584454
ECK2012_yefM_61as_04-baba 2006	-0.0105691	0.0661293	-0.0947746	0.0525339	0.0301819	-0.0302176
ECK2014_hisG_44as_05-essential-on-minimal 2006 / 08-division	-0.0129323	0.0838968	-0.0158165	-0.127393	0.0694203	0.02206
ECK2015_hisD_2as_05-essential-on-minimal 2006 / 08-division	0.04009	0.0613343	0.0112841	-0.0159578	0.125613	0.0394213
ECK2016_hisC_11as_05-essential-on-minimal 2006 / 08-division	-0.0248742	0.0222016	-0.0308616	-0.0449613	0.00686404	-0.0305381
ECK2017_hisB_41as_05-essential-on-minimal 2006 / 08-division	-0.0643463	0.0157671	-0.0527205	-0.0497158	-0.0723807	-0.0825683
ECK2018_hisH_18as_05-essential-on-minimal 2006 / 08-division	0.160485	0.0597869	0.0829706	0.228762	0.162809	0.167396
ECK2019_hisA_13as_05-essential-on-minimal 2006 / 08-division	-0.0273297	0.0399502	-0.0637553	-0.0180942	0.0250358	-0.0525051
ECK2021_hisI_47as_05-essential-on-minimal 2006 / 08-division	0.108358	0.0352612	0.110484	0.152694	0.103572	0.066681
ECK2107_metG_46as_01-coliwiki essentials	-5.86307	1.1409	-6.53441	-4.23714	-5.91909	-6.76165
ECK2127_pbpG_6as_06-PBP (non-essential)	0.0573776	0.0478694	0.0678128	-0.00724913	0.0608028	0.108144
ECK2146_folE_6as_01-coliwiki essentials	-2.44938	0.389087	-2.29249	-1.97814	-2.69193	-2.83494
ECK2169_mepS_19as_11-hydrolase (non-essential)	-0.0261333	0.119301	0.0600291	-0.202641	0.0146613	0.0234169
ECK2179_rplY_53as_14-yamamoto 2009 essentiality is uncertain	-2.39504	0.51025	-2.38849	-1.68664	-2.86119	-2.64383
ECK2182_yejM_27as_03-PEC evidence of essentiality / 13-other	-5.11129	0.329578	-4.64043	-5.32369	-5.1273	-5.35374
ECK2206_apbE_19as_01-coliwiki essentials	-0.0311765	0.086879	-0.144021	0.0592316	0.00728771	-0.0472044
ECK2209_rcsD_26as_10-rcs-related (non-essential)	0.0362953	0.0445682	0.0821941	-0.0238243	0.0516757	0.0351357
ECK2210_rcsB_29as_10-rcs-related (non-essential)	0.168042	0.104011	0.141544	0.321495	0.113096	0.0960308
ECK2211_rcsC_11as_10-rcs-related (non-essential)	0.0407022	0.0316814	0.0215909	0.0826362	0.0469966	0.011585
ECK2223_gyrA_11as_01-coliwiki essentials	-1.23061	0.616227	-1.38909	-0.320648	-1.56341	-1.6493
ECK2224_ubiG_22as_05-essential-on-minimal 2006 / 08-division	-1.49615	0.381831	-1.51948	-0.953644	-1.81801	-1.69347
ECK2226_nrdA_69as_01-coliwiki essentials	-2.66961	0.781958	-2.81856	-1.52316	-3.1815	-3.15522
ECK2227_nrdB_14as_01-coliwiki essentials / 08-division	-0.660328	0.29267	-0.52091	-0.314822	-0.919802	-0.885778
ECK2306_purF_25as_05-essential-on-minimal 2006 / 08-division	0.120204	0.15243	-0.0966335	0.256866	0.180231	0.140353
ECK2309_folC_1as_01-coliwiki essentials / 12-drug target (sulfamethoxazole)	-1.10835	0.202969	-1.05702	-0.845855	-1.22777	-1.30274
ECK2310_accD_39as_02-coliwiki evidence of essentiality	-5.74484	0.819422	-6.10533	-4.51989	-6.24866	-6.1055
ECK2314_pdxB_11as_05-essential-on-minimal 2006 / 08-division	-0.0363737	0.105877	-0.0354454	-0.182513	0.0656356	0.00682775
ECK2317_fabB_26as_01-coliwiki essentials	-3.03064	0.997967	-3.61005	-1.58687	-3.77433	-3.15133
ECK2323_aroC_40as_05-essential-on-minimal 2006 / 08-division	-0.245919	0.131312	-0.23158	-0.422194	-0.104376	-0.225525
ECK2394_gltX_27as_01-coliwiki essentials	-3.06528	0.486831	-2.95905	-2.44226	-3.581	-3.27883
ECK2406_ligA_50as_01-coliwiki essentials	-1.64594	0.235035	-1.59299	-1.39395	-1.63571	-1.96109
ECK2407_zipA_28as_13-other (non-essential)	#N/A	#N/A	#N/A	#N/A	#N/A	#N/A
ECK2407_zipA_37as_13-other (non-essential)	-3.52661	0.342591	-3.51622	-3.93945	-3.10113	-3.54965
ECK2407_zipA_49as_01-coliwiki essentials	-3.14419	0.380524	-2.92497	-3.24333	-2.77451	-3.63393
ECK2409_cysK_2as_05-essential-on-minimal 2006 / 08-division	-0.0766436	0.0910897	-0.0281584	-0.212268	-0.0463142	-0.0198338
ECK2411_ptsI_26as_05-essential-on-minimal 2006 / 08-division	-1.87897	0.248255	-1.51244	-1.96257	-2.06248	-1.9784
ECK2417_cysA_19as_05-essential-on-minimal 2006 / 08-division	0.0228411	0.066793	0.107579	-0.0511758	-0.000787825	0.0357492
ECK2419_cysU_16as_05-essential-on-minimal 2006 / 08-division	-0.0130741	0.0193423	-0.0166657	-0.0389661	0.00315784	0.00017735
ECK2420_cysP_7as_05-essential-on-minimal 2006 / 08-division	-0.128007	0.119307	-0.0589518	-0.299149	-0.03553	-0.118398
ECK2425_yfeW_59as_06-PBP (non-essential)	0.1004	0.089157	-0.0100692	0.199091	0.136573	0.076004
ECK2467_dapE_12as_01-coliwiki essentials	-0.132945	0.108006	-0.234692	0.0198245	-0.157187	-0.159724
ECK2472_purC_43as_05-essential-on-minimal 2006 / 08-division	0.112033	0.0953017	0.0602534	0.241197	0.122779	0.0239013
ECK2474_dapA_1as_01-coliwiki essentials	-0.868361	0.452022	-0.843348	-0.294489	-0.940114	-1.39549
ECK2492_hda_12as_03-PEC evidence of essentiality / 13-other	-1.25702	0.414134	-1.5064	-0.642349	-1.37725	-1.50208
ECK2495_purM_8as_05-essential-on-minimal 2006 / 08-division	0.160483	0.0579759	0.0849805	0.204667	0.144996	0.20729
ECK2503_guaA_32as_05-essential-on-minimal 2006 / 08-division	-0.267152	0.214924	-0.290811	0.034381	-0.34094	-0.471236
ECK2504_guaB_1as_05-essential-on-minimal 2006 / 08-division	0.00929614	0.0546308	-0.0395871	0.0870448	0.00202385	-0.012297
ECK2507_der_9as_01-coliwiki essentials	-4.16996	0.661028	-3.49227	-3.71778	-4.66837	-4.80142
ECK2510_hisS_22as_01-coliwiki essentials	-2.36255	0.0762183	-2.43368	-2.26553	-2.3393	-2.41169
ECK2511_ispG_11as_01-coliwiki essentials	-0.816621	0.558078	-1.16069	0.0165722	-1.09388	-1.02849
ECK2512_rodZ_16as_13-other (non-essential)	-0.479452	0.553613	-0.542792	0.312733	-0.738308	-0.949439
ECK2515_pbpC_6as_06-PBP (non-essential)	0.0732624	0.0240022	0.0416736	0.0878156	0.0681134	0.095447
ECK2527_iscS_12as_05-essential-on-minimal 2006 / 08-division	-0.521667	0.169514	-0.405925	-0.350225	-0.698269	-0.632248
ECK2530_suhB_1as_03-PEC evidence of essentiality / 13-other	-2.28651	0.581003	-2.49903	-1.46879	-2.82965	-2.34859
ECK2548_glyA_28as_05-essential-on-minimal 2006 / 08-division	-0.611492	0.170591	-0.590773	-0.378171	-0.747688	-0.729335
ECK2555_purL_27as_05-essential-on-minimal 2006 / 08-division	0.165426	0.0397534	0.146174	0.188314	0.207426	0.119792
ECK2557_tadA_23as_04-baba 2006	-0.134697	0.202468	-0.246092	0.154051	-0.2991	-0.147646
ECK2561_acpS_64as_01-coliwiki essentials	-0.894284	0.0372316	-0.878945	-0.927696	-0.921605	-0.848891
ECK2562_pdxJ_35as_05-essential-on-minimal 2006 / 08-division	-3.06173	0.450809	-2.47067	-2.98604	-3.52222	-3.268
ECK2564_era_37as_01-coliwiki essentials	-3.04167	0.505363	-3.05006	-2.33665	-3.27506	-3.5049
ECK2565_rnc_8as_04-baba 2006	-3.4598	0.677723	-3.36091	-2.58708	-4.20493	-3.68627
ECK2566_lepB_19as_01-coliwiki essentials	-0.664209	0.219739	-0.763978	-0.363122	-0.655362	-0.874375
ECK2571_rpoE_15as_13-other (non-essential)	-4.31272	0.453449	-3.82904	-4.90239	-4.38131	-4.13814
ECK2571_rpoE_22as_13-other (non-essential)	-4.34155	0.390713	-3.76465	-4.58603	-4.43658	-4.57895
ECK2571_rpoE_23as_04-baba 2006	-3.05572	0.239705	-2.7096	-3.26289	-3.1264	-3.12398
ECK2572_nadB_15as_05-essential-on-minimal 2006 / 08-division	0.0683766	0.0769691	0.128469	-0.0439057	0.104282	0.0846616
ECK2583_pssA_42as_01-coliwiki essentials	-1.22603	0.583936	-1.05835	-0.47263	-1.72546	-1.64768
ECK2593_bamD_32as_01-coliwiki essentials	-0.123552	0.525205	-0.371318	0.664026	-0.384646	-0.402269
ECK2596_pheA_18as_05-essential-on-minimal 2006 / 08-division	0.159222	0.133652	0.107344	0.358456	0.0986961	0.0723929
ECK2597_tyrA_19as_05-essential-on-minimal 2006 / 08-division	-0.017325	0.0836886	0.0545203	-0.135474	0.0260558	-0.0144023
ECK2603_rplS_54as_01-coliwiki essentials	-3.54518	0.750776	-3.32336	-2.57816	-4.14031	-4.13887
ECK2604_trmD_23as_01-coliwiki essentials	-3.9503	0.696234	-4.46988	-2.92299	-4.20547	-4.20284
ECK2606_rpsP_45as_01-coliwiki essentials	-5.23326	0.972274	-4.66766	-4.2647	-5.55251	-6.44818
ECK2607_ffh_19as_01-coliwiki essentials	-4.10596	0.432175	-3.56866	-4.02589	-4.60785	-4.22141
ECK2610_grpE_27as_01-coliwiki essentials	0.163536	0.0486175	0.124948	0.23344	0.137269	0.158487
ECK2611_nadK_42as_01-coliwiki essentials	-3.04755	0.381111	-3.17754	-2.54207	-3.01984	-3.45074
ECK2690_serV_13as_03-PEC (tRNA)	-4.06499	0.493503	-3.92354	-3.78603	-4.79694	-3.75344
ECK2691_csrA_34as_03-PEC evidence of essentiality / 13-other	#N/A	#N/A	#N/A	#N/A	#N/A	#N/A
ECK2692_alaS_16as_03-PEC evidence of essentiality / 13-other	-5.09647	0.51453	-4.49293	-4.99446	-5.74136	-5.15713
ECK2741_ispF_34as_01-coliwiki essentials	-0.600941	0.0678409	-0.655853	-0.503506	-0.608165	-0.63624
ECK2742_ispD_10as_01-coliwiki essentials	-2.29887	0.576085	-2.38973	-1.4586	-2.65788	-2.68928
ECK2743_ftsB_91as_01-coliwiki essentials / 08-division	-2.98699	0.406401	-2.67914	-2.62361	-3.17531	-3.46991
ECK2745_cysC_38as_05-essential-on-minimal 2006 / 08-division	0.0661947	0.0375605	0.0208537	0.0526927	0.107084	0.0841489
ECK2746_cysN_10as_05-essential-on-minimal 2006 / 08-division	0.111207	0.072946	0.0653273	0.209957	0.121576	0.0479672
ECK2747_cysD_26as_05-essential-on-minimal 2006 / 08-division	0.0473447	0.103726	-0.0668295	0.164576	0.0982264	-0.00659416
ECK2757_cysH_7as_05-essential-on-minimal 2006 / 08-division	-0.348206	0.0667847	-0.352226	-0.256907	-0.367149	-0.416544
ECK2758_cysI_18as_05-essential-on-minimal 2006 / 08-division	-0.0938857	0.0723479	-0.121612	-0.00402214	-0.174593	-0.075316
ECK2759_cysJ_17as_05-essential-on-minimal 2006 / 08-division	-0.316869	0.035475	-0.308214	-0.311805	-0.281416	-0.366042
ECK2773_eno_7as_01-coliwiki essentials	-2.17165	0.364994	-2.10453	-1.68174	-2.45083	-2.4495
ECK2774_pyrG_28as_01-coliwiki essentials	-3.32833	0.989755	-3.29355	-1.96877	-3.78348	-4.26751
ECK2777_mazE_8as_01-coliwiki essentials	0.0621491	0.0620292	0.0141092	0.151272	0.0565781	0.0266371
ECK2814_argA_2as_05-essential-on-minimal 2006 / 08-division	-0.109726	0.0316142	-0.0865703	-0.110089	-0.154305	-0.0879377
ECK2823_thyA_1as_05-essential-on-minimal 2006 / 08-division	-1.3174	0.257846	-1.04689	-1.44585	-1.16519	-1.61169
ECK2824_lgt_7as_01-coliwiki essentials	-6.60336	0.901736	-5.36373	-6.57699	-7.46068	-7.01203
ECK2836_lysA_6as_05-essential-on-minimal 2006 / 08-division	-0.0268527	0.0596501	-0.0507078	-0.0582572	0.06239	-0.0608358
ECK2886_prfB_1as_03-PEC evidence of essentiality / 13-other	-3.5182	0.117203	-3.55124	-3.45453	-3.40011	-3.66693
ECK2909_serA_62as_05-essential-on-minimal 2006 / 08-division	0.0234978	0.0604934	-0.00106975	-0.0437429	0.0980295	0.0407742
ECK2921_fbaA_30as_01-coliwiki essentials	-2.52588	0.428668	-2.70009	-1.89515	-2.65696	-2.85133
ECK2922_pgk_1as_01-coliwiki essentials	-0.396985	0.274943	-0.466513	-0.0107243	-0.449076	-0.661628
ECK2936_yqgD_15as_04-baba 2006 (removed in _03)	-2.70804	1.32814	-4.62951	-1.61906	-2.47535	-2.10823
ECK2937_metK_15as_01-coliwiki essentials	-1.10144	0.164871	-1.21441	-0.887259	-1.24636	-1.05774
ECK2944_yqgF_14as_01-coliwiki essentials	0.0540892	0.0707344	-0.0499207	0.107947	0.0750589	0.0832713
ECK3000_metC_-1as_05-essential-on-minimal 2006 / 08-division	-0.00284091	0.0591071	-0.0316461	-0.0499593	-0.0125702	0.0828119
ECK3008_ftsP_66as_08-division (non-essential)	-0.022281	0.0981604	-0.145082	0.0947033	-0.011496	-0.0272497
ECK3009_plsC_31as_01-coliwiki essentials	-3.99456	0.477896	-3.30796	-4.07271	-4.40487	-4.19272
ECK3010_parC_23as_01-coliwiki essentials	-1.85471	0.386467	-1.62568	-1.44954	-2.04862	-2.29499
ECK3012_mqsA_12as_04-baba 2006	-0.0775848	0.0513454	-0.115598	-0.0034875	-0.108327	-0.0829266
ECK3021_parE_1as_01-coliwiki essentials	-3.33704	0.465304	-3.07659	-2.85272	-3.52263	-3.89622
ECK3032_ribB_1as_01-coliwiki essentials	-0.0203594	0.114455	-0.0332077	0.144295	-0.11209	-0.0804356
ECK3046_cca_55as_01-coliwiki essentials	-1.79906	0.409063	-1.74504	-1.24403	-2.15618	-2.05102
ECK3048_folB_40as_03-PEC / 05-essential-on-minimal	-0.415596	0.114529	-0.505493	-0.24762	-0.453019	-0.456252
ECK3054_tsaD_28as_01-coliwiki essentials	-2.16445	0.512815	-2.38222	-1.42462	-2.59561	-2.25536
ECK3056_dnaG_1as_03-PEC evidence of essentiality / 13-other	-4.33095	0.396581	-4.28446	-3.91919	-4.24771	-4.87243
ECK3057_rpoD_15as_01-coliwiki essentials	-2.62527	0.71092	-3.04149	-1.56376	-2.88474	-3.01109
ECK3102_tdcF_31as_04-baba 2006	0.0871989	0.00902853	0.0893452	0.0915501	0.0939475	0.0739528
ECK3111_rnpB_1as_01-coliwiki essentials (tRNA)	-0.179431	0.130981	-0.118271	-0.0772825	-0.151635	-0.370534
ECK3134_rsmI_14as_04-baba 2006	-0.314581	0.19699	-0.434836	-0.0245119	-0.358285	-0.440691
ECK3147_yhbV_14as_04-baba 2006	0.112779	0.0491381	0.0906129	0.181415	0.111475	0.0676152
ECK3150_deaD_38as_13-other (non-essential)	-0.361636	0.381684	-0.608995	0.207358	-0.508651	-0.536258
ECK3154_rpsO_67as_14-yamamoto 2009 essentiality is uncertain	#N/A	#N/A	#N/A	#N/A	#N/A	#N/A
ECK3157_infB_31as_01-coliwiki essentials	-4.55201	0.598702	-3.96648	-4.92591	-5.1918	-4.12382
ECK3158_nusA_34as_01-coliwiki essentials	-4.19786	0.445604	-4.11505	-3.60451	-4.59982	-4.47206
ECK3161_argG_27as_05-essential-on-minimal 2006 / 08-division	0.016906	0.0319673	0.00892845	0.0636147	0.00347052	-0.0083896
ECK3163_leuU_4as_01-coliwiki essentials (tRNA)	-0.318273	0.209499	-0.39028	-0.0159504	-0.367997	-0.498864
ECK3165_glmM_28as_03-PEC / 05-essential-on-minimal	-3.01162	0.382731	-2.93122	-2.50322	-3.28195	-3.33011
ECK3166_folP_16as_05-essential-on-minimal 2006 / 08-division	-0.33149	0.10798	-0.322121	-0.182435	-0.402811	-0.418596
ECK3167_ftsH_14as_02-coliwiki evidence of essentiality / 08-division	0.053917	0.0791881	-0.0175677	0.15149	0.0846979	-0.00295276
ECK3168_rlmE_25as_08-division (non-essential)	-2.79072	0.268222	-2.57977	-2.54768	-3.08556	-2.94988
ECK3171_dacB_14as_06-PBP (non-essential)	0.114103	0.09204	-0.0104731	0.208884	0.113712	0.14429
ECK3172_obgE_71as_01-coliwiki essentials	#N/A	#N/A	#N/A	#N/A	#N/A	#N/A
ECK3174_rpmA_28as_01-coliwiki essentials	-3.9886	0.228397	-3.81246	-3.94788	-4.32097	-3.87309
ECK3175_rplU_17as_01-coliwiki essentials	-5.00174	0.644592	-4.1696	-4.81519	-5.49727	-5.52489
ECK3176_ispB_32as_01-coliwiki essentials	-0.286944	0.123619	-0.336903	-0.10561	-0.322325	-0.382939
ECK3178_murA_27as_02-coliwiki evidence of essentiality / 12-drug target (fosfomycin)	-2.63907	0.682736	-3.208	-1.8879	-3.22711	-2.23328
ECK3180_mlaB_52as_04-baba 2006	0.025013	0.204353	-0.104129	0.330025	-0.0556812	-0.0701625
ECK3187_kdsC_32as_03-PEC evidence of essentiality / 13-other	-4.85551	1.06479	-4.85285	-3.39983	-5.25378	-5.91556
ECK3188_lptC_14as_01-coliwiki essentials	-6.6326	1.5498	-4.76115	-5.99989	-8.17416	-7.5952
ECK3189_lptA_47as_01-coliwiki essentials	-7.13706	2.67354	-3.1291	-8.60244	-8.40766	-8.40905
ECK3190_lptB_27as_03-PEC evidence of essentiality / 13-other	-5.36532	0.543017	-4.92002	-5.44947	-6.09998	-4.99182
ECK3219_rpsI_35as_03-PEC evidence of essentiality / 13-other	-3.50846	0.580857	-3.26485	-2.80296	-3.93446	-4.03156
ECK3220_rplM_24as_01-coliwiki essentials	-3.59305	0.639778	-3.69697	-2.7047	-4.23054	-3.74
ECK3224_degS_-6as_02-coliwiki evidence of essentiality	-0.0870906	0.116892	-0.0234461	-0.262052	-0.0232654	-0.0395988
ECK3224_degS_26as_02-coliwiki evidence of essentiality	-0.770445	0.119832	-0.604175	-0.809144	-0.780388	-0.888074
ECK3237_mreD_20as_02-coliwiki evidence of essentiality / 13-other	-1.02158	0.437026	-0.876627	-0.661793	-0.889815	-1.6581
ECK3238_mreC_15as_13-other (non-essential)	-4.18495	0.627471	-3.26843	-4.53185	-4.29866	-4.64089
ECK3238_mreC_29as_13-other (non-essential)	-2.19778	0.280788	-1.99505	-2.20116	-2.00118	-2.59371
ECK3238_mreC_9as_01-coliwiki essentials / 13-other	-1.81094	0.394382	-1.64824	-1.51379	-1.69005	-2.39165
ECK3239_mreB_23as_13-other (non-essential)	-2.12831	0.401048	-1.88286	-1.90923	-1.9956	-2.72553
ECK3239_mreB_31as_01-coliwiki essentials / 13-other	-2.27517	0.293833	-2.11142	-2.08794	-2.19032	-2.711
ECK3239_mreB_37as_13-other (non-essential)	#N/A	#N/A	#N/A	#N/A	#N/A	#N/A
ECK3242_accB_59as_01-coliwiki essentials	-6.15179	1.75672	-4.18998	-8.20248	-6.882	-5.33271
ECK3243_accC_26as_01-coliwiki essentials	-3.61449	0.878162	-2.98042	-4.26924	-4.46513	-2.74318
ECK3268_aroE_30as_05-essential-on-minimal 2006 / 08-division	-0.05922	0.121116	-0.0667188	0.114402	-0.140274	-0.144289
ECK3269_tsaC_14as_03-PEC evidence of essentiality / 13-other	-0.73053	0.178391	-0.923962	-0.493528	-0.730691	-0.773941
ECK3273_def_31as_01-coliwiki essentials	-3.63277	0.472899	-3.23035	-3.21796	-4.07983	-4.00294
ECK3274_fmt_107as_01-coliwiki essentials	-0.281033	0.19244	-0.472588	-0.0173274	-0.350741	-0.283473
ECK3281_rplQ_8as_01-coliwiki essentials	-7.28562	0.7339	-7.35144	-6.26568	-7.52179	-8.00356
ECK3282_rpoA_33as_01-coliwiki essentials	-4.99145	0.937012	-5.89862	-3.87285	-4.5788	-5.61554
ECK3283_rpsD_21as_01-coliwiki essentials	-5.48584	1.44045	-4.79116	-4.11754	-5.58408	-7.45058
ECK3284_rpsK_15as_01-coliwiki essentials	-6.57666	0.66587	-7.45713	-6.34063	-6.63626	-5.87263
ECK3285_rpsM_7as_03-PEC evidence of essentiality / 13-other	-5.12662	0.860095	-4.97748	-4.41442	-4.74524	-6.36935
ECK3287_secY_15as_01-coliwiki essentials	#N/A	#N/A	#N/A	#N/A	#N/A	#N/A
ECK3288_rplO_24as_01-coliwiki essentials	-5.1706	1.11014	-3.59598	-5.2362	-5.73153	-6.11868
ECK3289_rpmD_1as_01-coliwiki essentials	-4.29634	0.168144	-4.12648	-4.18349	-4.4781	-4.39731
ECK3290_rpsE_59as_01-coliwiki essentials	-3.11826	0.98592	-3.96051	-3.44432	-3.37613	-1.6921
ECK3291_rplR_26as_01-coliwiki essentials	-3.59631	0.58262	-3.59432	-2.77323	-3.99311	-4.02458
ECK3292_rplF_24as_01-coliwiki essentials	-2.47671	0.327351	-2.75277	-2.73952	-2.08275	-2.33181
ECK3293_rpsH_18as_01-coliwiki essentials	-4.19155	0.957629	-3.84668	-3.17745	-4.28776	-5.45431
ECK3294_rpsN_112as_01-coliwiki essentials	-4.47342	0.931666	-3.46425	-4.15222	-5.68517	-4.59204
ECK3295_rplE_86as_01-coliwiki essentials	#N/A	#N/A	#N/A	#N/A	#N/A	#N/A
ECK3296_rplX_17as_01-coliwiki essentials	-4.06431	0.78819	-4.27706	-2.9085	-4.3982	-4.67348
ECK3297_rplN_8as_01-coliwiki essentials	-2.49592	0.424154	-2.32775	-2.96459	-2.69684	-1.9945
ECK3298_rpsQ_7as_03-PEC evidence of essentiality / 13-other	-1.99899	0.2956	-2.42075	-1.98175	-1.82947	-1.764
ECK3299_rpmC_49as_01-coliwiki essentials	-4.2625	0.64671	-3.77178	-3.88286	-5.19316	-4.20222
ECK3300_rplP_12as_03-PEC evidence of essentiality / 13-other	#N/A	#N/A	#N/A	#N/A	#N/A	#N/A
ECK3301_rpsC_21as_01-coliwiki essentials	-3.48942	0.0472194	-3.43521	-3.4741	-3.50075	-3.54762
ECK3302_rplV_26as_02-coliwiki evidence of essentiality	-5.26397	0.434706	-5.24123	-4.67153	-5.45717	-5.68597
ECK3303_rpsS_1as_01-coliwiki essentials	-4.99708	0.514619	-4.76113	-4.39118	-5.51114	-5.32488
ECK3304_rplB_24as_01-coliwiki essentials	-5.37315	0.79163	-4.18865	-5.82652	-5.693	-5.78443
ECK3305_rplW_42as_01-coliwiki essentials	-3.65	0.94967	-4.65626	-2.37952	-3.93045	-3.63375
ECK3306_rplD_46as_01-coliwiki essentials	-4.96406	0.630126	-4.4808	-4.3603	-5.47379	-5.54137
ECK3307_rplC_37as_01-coliwiki essentials	#N/A	#N/A	#N/A	#N/A	#N/A	#N/A
ECK3308_rpsJ_11as_01-coliwiki essentials	-0.231655	0.0962403	-0.304144	-0.310258	-0.106414	-0.205805
ECK3327_fusA_18as_01-coliwiki essentials	-3.75025	0.376654	-3.65921	-3.30426	-3.82615	-4.21139
ECK3328_rpsG_1as_02-coliwiki evidence of essentiality	#N/A	#N/A	#N/A	#N/A	#N/A	#N/A
ECK3329_rpsL_17as_01-coliwiki essentials	-4.24702	1.68082	-5.25999	-4.43183	-5.47814	-1.81811
ECK3348_pabA_1as_05-essential-on-minimal 2006 / 08-division	0.103816	0.0380682	0.0693007	0.0774043	0.116922	0.151638
ECK3356_cysG_16as_05-essential-on-minimal 2006 / 08-division	-0.0732981	0.0912586	-0.150279	0.0584474	-0.110728	-0.0906331
ECK3371_trpS_12as_01-coliwiki essentials	-5.83964	0.478406	-6.14529	-6.34921	-5.40699	-5.45709
ECK3376_aroB_41as_05-essential-on-minimal 2006 / 08-division	-0.320331	0.440596	-0.46533	0.335064	-0.547655	-0.603404
ECK3383_mrcA_1as_06-PBP (non-essential)	-0.124593	0.196177	-0.213521	0.168793	-0.243715	-0.209928
ECK3385_yrfF_27as_13-other (non-essential)	-0.948679	0.203027	-0.670332	-0.941309	-1.14307	-1.04001
ECK3385_yrfF_41as_03-PEC / 10-rcs-related	-3.45894	0.28709	-3.06367	-3.4751	-3.55126	-3.74571
ECK3399_bioH_131as_05-essential-on-minimal essentials / 06-PBP	#N/A	#N/A	#N/A	#N/A	#N/A	#N/A
ECK3419_asd_46as_01-coliwiki essentials	-0.221047	0.171756	-0.290936	0.0338365	-0.285809	-0.341281
ECK3443_panM_1as_05-essential-on-minimal 2006 / 08-division	-0.0879755	0.0875941	-0.179639	0.00941836	-0.040274	-0.141407
ECK3445_rpoH_34as_01-coliwiki essentials	-0.087525	0.250743	-0.217405	0.282988	-0.155327	-0.260355
ECK3446_ftsX_62as_03-PEC / 08-division	-0.943102	0.209238	-1.16591	-1.03707	-0.678194	-0.891231
ECK3447_ftsE_71as_01-coliwiki essentials / 08-division	-0.129682	0.053568	-0.181495	-0.0863349	-0.0806768	-0.170223
ECK3448_ftsY_34as_01-coliwiki essentials / 08-division	-0.871268	0.148338	-0.863366	-1.08288	-0.754903	-0.783922
ECK3455_yhhQ_77as_04-baba 2006	0.171458	0.0212783	0.168361	0.199241	0.147451	0.170779
ECK3517_bcsB_58as_04-baba 2006	0.0852112	0.0796069	-0.00854751	0.117169	0.176486	0.0557375
ECK3539_yiaD_28as_14-yamamoto 2009 essentiality is uncertain	#N/A	#N/A	#N/A	#N/A	#N/A	#N/A
ECK3547_glyS_48as_03-PEC evidence of essentiality / 13-other	-6.45075	1.60363	-5.32789	-5.38172	-6.34066	-8.75273
ECK3548_glyQ_19as_01-coliwiki essentials	-4.98969	1.18249	-3.5191	-4.57376	-6.13263	-5.73327
ECK3597_cysE_46as_05-essential-on-minimal 2006 / 08-division	-1.03404	0.567636	-1.08053	-0.231968	-1.54544	-1.27822
ECK3598_gpsA_8as_03-PEC evidence of essentiality / 13-other	-0.781562	0.245062	-0.51243	-0.638262	-0.955004	-1.02055
ECK3613_waaU_65as_04-baba 2006	0.167139	0.0325758	0.153438	0.18327	0.128959	0.202887
ECK3623_waaA_23as_01-coliwiki essentials	-2.24507	0.375674	-1.88263	-1.96285	-2.61527	-2.51953
ECK3624_coaD_25as_01-coliwiki essentials	0.0298382	0.234402	-0.0150848	0.372933	-0.137254	-0.101241
ECK3627_rpmB_7as_01-coliwiki essentials	-6.91678	1.09949	-5.79249	-6.78753	-6.66031	-8.42678
ECK3629_dfp_9as_01-coliwiki essentials	-0.996543	0.348141	-0.969111	-0.530224	-1.35183	-1.13501
ECK3630_dut_33as_01-coliwiki essentials	-4.90675	0.812	-3.82257	-4.81758	-5.72391	-5.26295
ECK3632_pyrE_9as_05-essential-on-minimal 2006 / 08-division	0.00641033	0.127203	-0.036294	-0.138361	0.164125	0.0361709
ECK3638_gmk_37as_01-coliwiki essentials	-6.48619	1.21662	-6.15505	-8.28046	-5.6114	-5.89786
ECK3640_spoT_-1as_01-coliwiki essentials	-0.506054	0.117284	-0.621344	-0.374739	-0.441256	-0.586879
ECK3642_recG_0as_13-other (non-essential)	-0.465463	0.0989192	-0.333366	-0.457999	-0.502754	-0.567732
ECK3662_ilvB_43as_05-essential-on-minimal 2006 / 08-division	0.0260165	0.020367	0.0392004	0.0469259	0.00385895	0.0140805
ECK3691_gyrB_22as_01-coliwiki essentials	-1.66935	0.718435	-1.96741	-0.626154	-1.82543	-2.2584
ECK3693_dnaN_0as_01-coliwiki essentials	-6.08628	0.889493	-5.73734	-7.12712	-5.05874	-6.42193
ECK3694_dnaA_34as_01-coliwiki essentials	#N/A	#N/A	#N/A	#N/A	#N/A	#N/A
ECK3695_rpmH_22as_01-coliwiki essentials	-5.16833	1.49274	-6.87363	-4.53299	-4.09837	#N/A
ECK3696_rnpA_22as_01-coliwiki essentials	-6.12514	1.13508	-4.44443	-6.93547	-6.51004	-6.61059
ECK3698_yidC_68as_01-coliwiki essentials	-2.08843	0.287667	-1.74688	-2.41231	-2.21247	-1.98205
ECK3702_tnaB_94as_04-baba 2006	0.0946759	0.0634065	0.0273383	0.158603	0.13782	0.0549426
ECK3722_glmS_50as_01-coliwiki essentials	-0.0968226	0.061473	-0.112589	-0.115747	-0.00831423	-0.15064
ECK3723_glmU_32as_01-coliwiki essentials	-0.509721	0.0342523	-0.528129	-0.460928	-0.537923	-0.511903
ECK3724_atpC_17as_05-essential-on-minimal 2006 / 08-division	-0.510939	0.467545	-0.562866	0.155778	-0.719337	-0.917334
ECK3731_atpB_24as_05-essential-on-minimal 2006 / 08-division	-0.75391	0.460812	-0.790886	-0.0933288	-1.11503	-1.0164
ECK3755_trpT_30as_01-coliwiki essentials (tRNA)	-2.9868	0.493799	-3.11446	-2.25657	-3.30273	-3.27344
ECK3762_ilvE_8as_05-essential-on-minimal 2006 / 08-division	0.0661403	0.0193458	0.0815166	0.0828478	0.0569	0.0432968
ECK3763_ilvD_7as_05-essential-on-minimal 2006 / 08-division	0.0427354	0.0986354	-0.0831789	0.0132162	0.134259	0.106645
ECK3764_ilvA_19as_05-essential-on-minimal 2006 / 08-division	0.00770064	0.0471227	-0.0450186	0.0685497	0.0121992	-0.00492773
ECK3766_ilvC_2as_05-essential-on-minimal 2006 / 08-division	-0.019027	0.05743	-0.0916225	0.0413847	0.00828654	-0.0341567
ECK3775_rho_14as_01-coliwiki essentials	-3.57163	0.691675	-3.50162	-2.67325	-3.778	-4.33364
ECK3786_wzyE_27as_04-baba 2006	-5.66404	0.329753	-5.61144	-5.3702	-6.13483	-5.5397
ECK3789_argX_34as_01-coliwiki essentials (tRNA)	-1.8377	0.331705	-1.62072	-1.60832	-1.80517	-2.31659
ECK3790_hisR_29as_01-coliwiki essentials (tRNA)	-1.47193	0.691025	-1.96136	-0.470048	-1.89835	-1.55795
ECK3792_proM_43as_01-coliwiki essentials (tRNA)	-0.325606	0.168661	-0.494252	-0.0941026	-0.331263	-0.382806
ECK3798_hemD_24as_01-coliwiki essentials	-1.6035	0.172633	-1.56839	-1.40455	-1.82349	-1.61758
ECK3799_hemC_28as_01-coliwiki essentials	-2.7743	0.481143	-2.55659	-2.19813	-3.17082	-3.17166
ECK3822_metR_20as_05-essential-on-minimal 2006 / 08-division	0.032341	0.0401756	-0.000265532	0.0883469	0.0342175	0.00706517
ECK3823_metE_23as_05-essential-on-minimal 2006 / 08-division	-0.0907653	0.0150396	-0.0904678	-0.0733178	-0.110045	-0.0892307
ECK3828_ubiJ_7as_04-baba 2006	-1.53543	0.307344	-1.54094	-1.09897	-1.74986	-1.75193
ECK3835_ubiD_11as_04-baba 2006	-0.296576	0.122822	-0.316231	-0.117408	-0.371531	-0.381134
ECK3842_hemG_56as_01-coliwiki essentials	-0.317126	0.183792	-0.414204	-0.0415919	-0.412335	-0.400375
ECK3855_polA_15as_03-PEC evidence of essentiality / 13-other	-0.708445	0.391808	-0.862793	-0.12245	-0.915153	-0.933385
ECK3857_yihA_48as_01-coliwiki essentials	-2.51798	0.106042	-2.37294	-2.56807	-2.61876	-2.51217
ECK3863_glnA_7as_05-essential-on-minimal 2006 / 08-division	-0.175713	0.0247375	-0.208076	-0.159332	-0.153715	-0.181731
ECK3911_tpiA_12as_05-essential-on-minimal 2006 / 08-division	0.0450943	0.158131	-0.0816275	0.273634	0.021976	-0.0336047
ECK3925_ftsN_26as_02-coliwiki evidence of essentiality	-0.6769	0.185565	-0.777684	-0.399973	-0.743249	-0.786695
ECK3925_ftsN_503as_02-coliwiki evidence of essentiality	-0.0293033	0.116781	-0.0839061	-0.148544	0.123204	-0.00796716
ECK3925_ftsN_933s_02-coliwiki evidence of essentiality	-0.111221	0.0895253	-0.0807789	-0.230576	-0.0171701	-0.116358
ECK3925_ftsN_952as_02-coliwiki evidence of essentiality	-0.624225	0.719306	0.281105	-1.38466	-0.428515	-0.964828
ECK3927_priA_6as_03-PEC evidence of essentiality / 13-other	-0.817957	0.267218	-0.956049	-0.41799	-0.969922	-0.927866
ECK3931_metB_20as_05-essential-on-minimal 2006 / 08-division	0.0203342	0.0775196	-0.0244156	0.135279	-0.00154518	-0.0279812
ECK3932_metL_124as_05-essential-on-minimal 2006 / 08-division	-0.367649	0.247941	-0.534162	-0.000312668	-0.496314	-0.439809
ECK3933_metF_20as_05-essential-on-minimal 2006 / 08-division	#N/A	#N/A	#N/A	#N/A	#N/A	#N/A
ECK3947_ppc_19as_05-essential-on-minimal 2006 / 08-division	0.0255149	0.0247722	0.00985769	0.0616816	0.00903553	0.0214848
ECK3948_argE_18as_05-essential-on-minimal 2006 / 08-division	0.114	0.0422962	0.0664382	0.168152	0.119383	0.102028
ECK3949_argC_1as_05-essential-on-minimal 2006 / 08-division	-0.133241	0.0376373	-0.0827709	-0.126863	-0.156874	-0.166457
ECK3950_argB_13as_05-essential-on-minimal 2006 / 08-division	0.0525135	0.0237232	0.0418651	0.0880328	0.0415073	0.038649
ECK3951_argH_29as_05-essential-on-minimal 2006 / 08-division	-0.107261	0.0135608	-0.0937467	-0.114843	-0.122351	-0.0981038
ECK3958_btuB_37as_14-yamamoto 2009 essentiality is uncertain	#N/A	#N/A	#N/A	#N/A	#N/A	#N/A
ECK3959_murI_10as_13-other (non-essential)	-2.75813	0.220176	-2.47273	-2.84765	-2.72046	-2.99169
ECK3959_murI_4as_13-other (non-essential)	-5.63036	0.431264	-5.48229	-5.12217	-6.13519	-5.78178
ECK3959_murI_61as_01-coliwiki essentials / 09-mur	-1.52892	0.197781	-1.28451	-1.48853	-1.58351	-1.75914
ECK3964_murB_9as_02-coliwiki evidence of essentiality / 09-mur	-5.61153	0.429204	-5.29273	-5.19478	-5.92099	-6.03764
ECK3965_birA_17as_01-coliwiki essentials	-6.07333	0.498651	-5.41868	-5.95232	-6.4303	-6.49204
ECK3966_coaA_33as_03-PEC evidence of essentiality / 13-other	-1.8859	0.42357	-1.94085	-1.27693	-2.23671	-2.08913
ECK3967_thrU_5as_01-coliwiki essentials (tRNA)	-1.33852	0.439557	-1.47549	-0.684811	-1.60044	-1.59333
ECK3969_glyT_28as_01-coliwiki essentials (tRNA)	-0.352968	0.466643	-0.558717	0.340537	-0.671119	-0.522574
ECK3972_secE_17as_01-coliwiki essentials	-4.91677	0.454818	-5.27589	-4.471	-4.57987	-5.34032
ECK3973_nusG_16as_01-coliwiki essentials	-4.72982	0.479937	-4.68777	-4.08079	-5.19624	-4.95446
ECK3976_rplJ_59as_01-coliwiki essentials	-5.52473	0.461269	-5.52815	-4.946	-6.07494	-5.54982
ECK3977_rplL_104as_01-coliwiki essentials	-2.61044	0.278132	-2.50555	-2.59507	-2.99737	-2.34375
ECK3978_rpoB_1as_01-coliwiki essentials / 08-division	-1.85918	0.778156	-2.40195	-0.728703	-2.34184	-1.96424
ECK3979_rpoC_2as_01-coliwiki essentials	-3.96543	0.556849	-4.26316	-3.13952	-4.32951	-4.12952
ECK3989_hemE_7as_14-yamamoto 2009 essentiality is uncertain	-3.29186	0.383302	-2.81716	-3.18959	-3.71911	-3.44159
ECK3997_purD_49as_05-essential-on-minimal 2006 / 08-division	-0.00078694	0.298989	-0.289181	0.411896	-0.122009	-0.00385446
ECK3998_purH_1as_05-essential-on-minimal 2006 / 08-division	#N/A	#N/A	#N/A	#N/A	#N/A	#N/A
ECK4005_metA_7as_05-essential-on-minimal 2006 / 08-division	-0.0630991	0.0745899	-0.168847	0.00522512	-0.0527479	-0.0360262
ECK4032_ubiA_94as_01-coliwiki essentials	-0.00455724	0.0365453	0.0227863	0.00397505	0.0131606	-0.0581509
ECK4033_plsB_7as_01-coliwiki essentials	-1.93488	0.636609	-1.9467	-1.03526	-2.45715	-2.30039
ECK4035_lexA_20as_01-coliwiki essentials	-0.326814	0.146647	-0.407044	-0.147478	-0.273881	-0.478853
ECK4041_dusA_41as_01-coliwiki essentials	-0.234016	0.0621633	-0.291564	-0.151199	-0.223164	-0.270135
ECK4044_dnaB_19as_01-coliwiki essentials	-4.86097	0.791381	-5.173	-3.90273	-4.61204	-5.75612
ECK4051_ssb_8as_01-coliwiki essentials	-6.55156	1.01399	-5.15757	-6.91006	-6.58111	-7.5575
ECK4077_alsK_56as_01-coliwiki essentials	0.169881	0.0557872	0.146025	0.251033	0.157673	0.124793
ECK4137_groL_92as_03-PEC evidence of essentiality / 13-other	-0.0393524	0.108357	0.00356372	0.0840273	-0.169041	-0.0759596
ECK4141_efp_0as_03-PEC evidence of essentiality / 13-other	-0.0218472	0.107539	-0.174305	0.0611009	-0.0199129	0.045728
ECK4146_ampC_25as_06-PBP (non-essential)	0.0534778	0.0415732	0.0039123	0.0967004	0.0771424	0.036156
ECK4156_psd_1as_01-coliwiki essentials	-2.22461	0.631516	-2.07959	-1.40523	-2.84643	-2.56719
ECK4157_rsgA_22as_03-PEC evidence of essentiality / 13-other	#N/A	#N/A	#N/A	#N/A	#N/A	#N/A
ECK4158_orn_11as_03-PEC evidence of essentiality / 13-other	-2.58828	0.515593	-2.46154	-1.92073	-2.88453	-3.08633
ECK4164_tsaE_51as_01-coliwiki essentials	-1.2641	0.337205	-1.43604	-0.793307	-1.56395	-1.26309
ECK4173_purA_32as_05-essential-on-minimal 2006 / 08-division	-0.01145	0.0738266	-0.0537044	0.0984213	-0.0350615	-0.0554554
ECK4198_rpsR_17as_01-coliwiki essentials	#N/A	#N/A	#N/A	#N/A	#N/A	#N/A
ECK4210_cysQ_21as_05-essential-on-minimal 2006 / 08-division	-0.407021	0.166285	-0.38575	-0.179898	-0.536943	-0.525492
ECK4220_chpS_14as_01-coliwiki essentials	0.0811938	0.0336487	0.0557075	0.12661	0.0556409	0.086817
ECK4222_ppa_39as_01-coliwiki essentials	-5.03745	0.33639	-4.95273	-4.59675	-5.2948	-5.3055
ECK4240_pyrB_12as_05-essential-on-minimal 2006 / 08-division	0.0381539	0.0196415	0.0428583	0.0639333	0.0211753	0.0246488
ECK4251_valS_20as_01-coliwiki essentials	-2.13836	0.237355	-2.00915	-2.1945	-2.44554	-1.90425
ECK4254_lptF_105as_01-coliwiki essentials	-4.68004	0.667281	-4.74512	-3.71793	-5.08635	-5.17077
ECK4255_lptG_10as_01-coliwiki essentials	-1.34461	0.190898	-1.45528	-1.10048	-1.2918	-1.53087
ECK4351_dnaC_20as_01-coliwiki essentials	-4.92608	0.147715	-5.1063	-4.74853	-4.95168	-4.89783
ECK4352_dnaT_10as_03-PEC evidence of essentiality / 13-other	-6.13581	1.23	-5.80904	-4.53497	-7.0244	-7.17484
ECK4380_serB_7as_05-essential-on-minimal 2006 / 08-division	-0.000579977	0.0528602	-0.0622958	0.0220066	0.0595928	-0.0216235
ECK4434_ythA_49as_01-coliwiki essentials	0.166002	0.0896947	0.0536887	0.174493	0.162869	0.272956
ECK4475_safA_13as_01-coliwiki essentials	0.0388852	0.0628391	-0.0197832	0.127881	0.0202511	0.0271917
ECK4477_sgrT_1as_01-coliwiki essentials	0.124851	0.0636103	0.0469718	0.201288	0.136294	0.114851
ECK4479_ibsD_-16as_01-coliwiki essentials (sRNA, predicted)	0.0561377	0.0203047	0.0616631	0.0716222	0.0263217	0.0649437
ECK4480_ibsC_51s_01-coliwiki essentials (sRNA, predicted)	0.11498	0.0490203	0.117426	0.182645	0.0707977	0.0890514
ECK4481_ibsE_51as_01-coliwiki essentials	0.154071	0.0693944	0.0896644	0.239802	0.180295	0.106521
ECK4482_ibsA_50as_01-coliwiki essentials	0.0384756	0.0540849	0.000772962	0.117791	0.0276036	0.0077352
ECK4483_ibsB_47as_01-coliwiki essentials	0.106277	0.103701	0.0653444	0.261401	0.0479214	0.0504423
ECK4484_ilvX_-10as_01-coliwiki essentials (small protein)	0.096639	0.0132451	0.112534	0.0801312	0.0976378	0.096253
ECK4485_yjeV_9as_01-coliwiki essentials (small protein)	0.0662823	0.108885	-0.0118214	-0.0129876	0.0714813	0.218457
ECK4486_ykgR_0as_01-coliwiki essentials	0.032186	0.0686455	0.0508991	0.0772801	0.0699864	-0.0694215
ECK4487_ymiB_66as_01-coliwiki essentials (new in _03)	0.12728	0.0252537	0.138979	0.138128	0.142506	0.0895061
ECK4489_ynbG_1as_01-coliwiki essentials	0.0391445	0.0389598	0.0381424	-0.0147312	0.0750744	0.0580926
ECK4490_yoaJ_-10as_01-coliwiki essentials (small protein)	0.0703697	0.0829149	0.134379	0.149544	-0.00325276	0.000809115
ECK4491_yoaK_25as_01-coliwiki essentials	0.192837	0.0982554	0.0818714	0.320478	0.194937	0.174063
ECK4492_yobI_60as_01-coliwiki essentials	-0.0254056	0.0155224	-0.0113989	-0.0417026	-0.0356278	-0.0128931
ECK4493_yoeI_-5as_01-coliwiki essentials	-0.124603	0.282921	0.286082	-0.316768	-0.160829	-0.306897
ECK4494_yohP_1as_01-coliwiki essentials	-0.000940577	0.089812	0.0532502	0.0773292	-0.0107666	-0.123575
ECK4495_ypdK_50as_01-coliwiki essentials	-0.0809656	0.0884153	-0.111993	0.0322769	-0.0660122	-0.178133
ECK4497_yqcG_53as_01-coliwiki essentials	0.0667519	0.0819497	0.16414	-0.0233826	0.0985669	0.0276834
ECK4498_yqeL_41as_01-coliwiki essentials	0.127837	0.0370346	0.079251	0.154313	0.118783	0.159
ECK4499_yqfG_61as_01-coliwiki essentials	0.10717	0.104446	0.135288	0.242292	0.012237	0.038863
ECK4500_yrbN_-14as_01-coliwiki essentials	-0.450872	0.276645	-0.616756	-0.0374806	-0.557934	-0.591317
ECK4500_yrbN_46as_01-coliwiki essentials	-0.362353	0.280194	-0.56597	0.0514248	-0.447805	-0.487061
ECK4501_yshB_50as_01-coliwiki essentials	-0.00369259	0.0139174	-0.014142	-0.0170195	0.0106072	0.00578391
ECK4510_mgrR_28as_01-coliwiki essentials (sRNA)	0.118967	0.100519	0.010864	0.253032	0.118552	0.0934189
ECK4511_fnrS_41as_01-coliwiki essentials (sRNA)	0.282078	0.0877289	0.310937	0.393452	0.215055	0.208866
ECK4512_sokE_35as_01-coliwiki essentials (new in _03)	0.0566043	0.0358805	0.0340891	0.105035	0.0620043	0.0252891
ECK4514_sokX_22as_01-coliwiki essentials (sRNA)	0.0657839	0.0440539	0.0384147	0.0879734	0.116162	0.0205858
ECK4515_pmrR_12as_01-coliwiki essentials	0.207435	0.0331761	0.24456	0.221359	0.167302	0.19652
G0-8893_tpke11_6as_01-coliwiki essentials (sRNA / removed in _03)	-1.75348	0.114294	-1.79137	-1.65376	-1.67059	-1.89818
G0-8907_C0614_5as_01-coliwiki essentials (sRNA / removed in _03)	0.0724903	0.0736008	0.0827947	0.17016	0.0382067	-0.0012002
G0-9385_sroE_14as_01-coliwiki essentials (sRNA / removed in _03)	-3.02609	0.693449	-3.3063	-2.00007	-3.26999	-3.52799
control_c11_13-other (non-essential)	#N/A	#N/A	#N/A	#N/A	#N/A	#N/A
control_c16_13-other (non-essential)	0.0275754	0.100197	-0.121518	0.0701466	0.0666309	0.0950417
control_c17_13-other (non-essential)	0.163191	0.0215272	0.193087	0.16073	0.157026	0.141921
control_c18_13-other (non-essential)	-0.0159392	0.0394359	0.0219801	-0.0518761	-0.048029	0.0141684
control_c20_13-other (non-essential)	-0.0937347	0.0264203	-0.108918	-0.120861	-0.0617936	-0.0833666
control_c21_13-other (non-essential)	0.00234653	0.0255889	-0.0304317	0.031898	0.00156537	0.00635446
control_c23_13-other (non-essential)	0.115416	0.0573125	0.128508	0.190845	0.0650239	0.0772863
control_c24_13-other (non-essential)	-0.01399	0.0586818	-0.0833195	0.0483996	0.0178307	-0.0388708
control_c26_13-other (non-essential)	0.0901986	0.0498985	0.104097	0.153004	0.0658147	0.0378792
control_c27_13-other (non-essential)	-0.0962822	0.042596	-0.0614062	-0.130495	-0.057523	-0.135705
control_c28_13-other (non-essential)	-0.122255	0.0351435	-0.164189	-0.0781655	-0.122809	-0.123855
control_c29_13-other (non-essential)	-0.0167884	0.0302811	0.0101445	-0.0188015	0	-0.0584964
control_c2_13-other (non-essential)	#N/A	#N/A	#N/A	#N/A	#N/A	#N/A
control_c31_13-other (non-essential)	-0.049059	0.0395412	0.00477551	-0.0527848	-0.0579415	-0.0902851
control_c32_13-other (non-essential)	-0.0293327	0.0481151	-0.051317	0.0128427	-0.086753	0.00789659
control_c34_13-other (non-essential)	-0.112988	0.0339039	-0.0795846	-0.0953148	-0.119609	-0.157445
control_c35_13-other (non-essential)	0.0206418	0.104102	0.0449199	-0.118702	0.0239274	0.132422
control_c36_13-other (non-essential)	0.109932	0.103813	-0.0277973	0.223232	0.132799	0.111496
control_c38_13-other (non-essential)	0.0577861	0.0218239	0.0597186	0.0826283	0.0294066	0.059391
control_c3_13-other (non-essential)	0.0473472	0.0337637	0.0120804	0.0933665	0.0425296	0.0414122
control_c40_13-other (non-essential)	0.0102706	0.0235495	0.0434778	0.00888302	-0.000498269	-0.01078
control_c44_13-other (non-essential)	-0.00311814	0.0538289	0.0118638	0.0389123	0.0187564	-0.082005
control_c46_13-other (non-essential)	0.0288943	0.0209729	0.0499501	0.0305078	0.0351193	0
control_c47_13-other (non-essential)	-0.0821983	0.0338035	-0.0378783	-0.102695	-0.0746179	-0.113602
control_c48_13-other (non-essential)	-0.0908195	0.0850964	-0.0222405	-0.215157	-0.0610895	-0.0647912
control_c49_13-other (non-essential)	-0.0642095	0.0291294	-0.0644557	-0.10479	-0.0380819	-0.0495101
control_c4_13-other (non-essential)	0.138569	0.0322197	0.0957871	0.158332	0.132351	0.167806
control_c51_13-other (non-essential)	-0.0658392	0.0564551	-0.0291536	-0.117897	-0.110055	-0.00625157
control_c54_13-other (non-essential)	-0.0195679	0.128733	0.135015	-0.180124	-0.0130768	-0.0200862
control_c57_13-other (non-essential)	-0.0126551	0.0678773	0.0592368	-0.10454	-0.000325431	-0.0049923
control_c59_13-other (non-essential)	-0.0368017	0.0300167	-0.0587162	-0.0658215	-0.00487456	-0.0177945
control_c61_13-other (non-essential)	-0.0229645	0.0551491	-0.0365706	-0.0950389	0.0137999	0.0259516
control_c62_13-other (non-essential)	0.133089	0.0874258	0.0453757	0.248625	0.14657	0.0917854
control_c63_13-other (non-essential)	0.0123697	0.0525494	-0.0523383	0.0714911	-0.00195785	0.0322838
control_c64_13-other (non-essential)	-0.162613	0.118674	0	-0.174603	-0.284402	-0.191448
control_c66_13-other (non-essential)	0.0446321	0.0308678	0.0255835	0.0219154	0.041984	0.0890456
control_c67_13-other (non-essential)	-0.162613	0.118674	0	-0.174603	-0.284402	-0.191448
control_c68_13-other (non-essential)	-0.0920487	0.0391737	-0.0445374	-0.108578	-0.0793153	-0.135764
control_c6_13-other (non-essential)	0.132925	0.0590008	0.119114	0.0887783	0.219454	0.104354
control_c70_13-other (non-essential)	-0.167914	0.0559735	-0.189369	-0.235987	-0.135336	-0.110963
control_c72_13-other (non-essential)	-0.116049	0.0559211	-0.0868578	-0.189703	-0.061291	-0.126343
control_c74_13-other (non-essential)	-0.081248	0.0219296	-0.0725205	-0.113448	-0.0643043	-0.0747192
control_c75_13-other (non-essential)	-0.0305588	0.0799359	-0.0519491	-0.134662	0.0323513	0.0320241
control_c77_13-other (non-essential)	0.116846	0.0448687	0.179372	0.0822847	0.119364	0.0863617
control_c79_13-other (non-essential)	0.115207	0.0690379	0.050659	0.212868	0.103462	0.0938382
control_c7_13-other (non-essential)	0.134504	0.0276724	0.143951	0.157662	0.142079	0.0943252
control_c80_13-other (non-essential)	0.0466521	0.0526717	-0.0155215	0.0954628	0.0218247	0.0848423
control_c81_13-other (non-essential)	-0.0371395	0.0376972	-0.0804007	0	-0.0117893	-0.056368
control_gfp_13-other (non-essential)	0.0778402	0.0447683	0.0116604	0.0891806	0.105792	0.104727
rfp_124as_13-other (non-essential)	-0.028442	0.0444479	-0.0319957	0.0352499	-0.0535487	-0.0634736

## Sheet: te_growth_on_corr
sgRNA name	mean	SD	rep1	rep2	rep3	rep4
ECK0002_thrA_2as_05-essential-on-minimal 2006 / 08-division	0.218246	0.0198033	0.235479	0.199684	0.235252	0.202569
ECK0003_thrB_20as_05-essential-on-minimal 2006 / 08-division	-0.147358	0.102062	-0.180157	0.00246304	-0.184883	-0.226853
ECK0004_thrC_56as_05-essential-on-minimal 2006 / 08-division	#N/A	#N/A	#N/A	#N/A	#N/A	#N/A
ECK0026_ribF_36as_01-coliwiki essentials	-2.16737	0.287288	-2.27706	-1.79699	-2.47718	-2.11826
ECK0027_ileS_23as_01-coliwiki essentials	-3.45016	0.115316	-3.62138	-3.38919	-3.37527	-3.4148
ECK0028_lspA_87as_01-coliwiki essentials	-3.1715	0.466171	-2.64265	-3.62579	-2.92321	-3.49435
ECK0030_ispH_12as_01-coliwiki essentials	-1.3465	0.153417	-1.45467	-1.12541	-1.3602	-1.44571
ECK0032_dapB_21as_01-coliwiki essentials	-1.53909	0.208848	-1.6962	-1.74042	-1.33342	-1.38633
ECK0033_carA_41as_05-essential-on-minimal 2006 / 08-division	-0.0357952	0.0473311	0.0291539	-0.0727269	-0.0691154	-0.0304925
ECK0034_carB_2as_05-essential-on-minimal 2006 / 08-division	-0.0130559	0.0510216	-0.00709544	-0.0505171	0.0568914	-0.0515023
ECK0049_folA_1_13-other (non-essential)	-4.30326	0.644508	-3.6141	-4.94424	-3.90354	-4.75115
ECK0049_folA_3_13-other (non-essential)	0.207607	0.0793684	0.316103	0.132906	0.212792	0.168625
ECK0049_folA_58as_03-PEC / 12-drug target (trimethoprim)	-3.2277	0.449289	-3.38807	-2.57644	-3.34044	-3.60586
ECK0053_pdxA_13as_05-essential-on-minimal 2006 / 08-division	#N/A	#N/A	#N/A	#N/A	#N/A	#N/A
ECK0055_lptD_17as_01-coliwiki essentials	-4.15177	0.49781	-4.05485	-3.48681	-4.50389	-4.56152
ECK0058_yabQ_1as_04-baba 2006 (removed in _03)	#N/A	#N/A	#N/A	#N/A	#N/A	#N/A
ECK0073_leuD_1as_05-essential-on-minimal 2006 / 08-division	-0.284421	0.0801564	-0.380012	-0.233936	-0.319189	-0.204547
ECK0074_leuC_55as_05-essential-on-minimal 2006 / 08-division	0.192284	0.0920855	0.25732	0.144081	0.280677	0.0870578
ECK0075_leuB_25as_05-essential-on-minimal 2006 / 08-division	-0.00477873	0.124226	-0.135176	0.0683415	0.129468	-0.0817488
ECK0076_leuA_1as_05-essential-on-minimal 2006 / 08-division	0.166746	0.055405	0.099529	0.221709	0.201113	0.144633
ECK0077_leuL_80as_05-essential-on-minimal 2006 / 08-division	0.10469	0.154241	0.0461097	0.335036	0.0268208	0.0107939
ECK0084_ftsL_57as_01-coliwiki essentials / 08-division	-9.63584	2.39451	-9.83462	-12.7009	-6.89922	-9.10866
ECK0085_ftsI_-11s_01-coliwiki essentials	-0.18266	0.119552	-0.263278	-0.138671	-0.0343979	-0.294293
ECK0085_ftsI_1694as_01-coliwiki essentials	-6.08423	3.03383	-1.69295	-8.06795	-6.4232	-8.15282
ECK0085_ftsI_869as_01-coliwiki essentials	-7.94517	3.68916	-6.20874	-6.94694	-5.24562	-13.3794
ECK0086_murE_27as_01-coliwiki essentials / 09-mur	-8.71133	3.21022	-6.37099	-12.4369	-10.3208	-5.71656
ECK0087_murF_17as_02-coliwiki evidence of essentiality / 09-mur	-7.51378	2.77485	-10.4248	-8.85432	-6.76461	-4.01136
ECK0088_mraY_20as_02-coliwiki evidence of essentiality / 09-mur	-5.14707	0.301888	-5.43768	-5.19062	-4.72384	-5.23616
ECK0089_murD_42as_01-coliwiki essentials / 09-mur	-5.62931	0.413561	-5.62946	-5.37254	-5.3025	-6.21272
ECK0091_murG_47as_01-coliwiki essentials / 09-mur	-9.28165	4.24158	-8.71984	-9.74219	-14.5014	-4.16313
ECK0092_murC_35as_01-coliwiki essentials / 09-mur	-4.87003	0.413802	-4.43323	-4.87122	-4.75019	-5.4255
ECK0093_ddlB_23as_12-drug target (cycloserine D) (non-essential)	-7.1151	0.800155	-6.29425	-8.20801	-6.89104	-7.0671
ECK0094_ftsQ_57as_01-coliwiki essentials / 08-division	#N/A	#N/A	#N/A	#N/A	#N/A	#N/A
ECK0095_ftsA_53as_01-coliwiki essentials / 08-division	-9.42476	1.24455	-7.59326	-10.2657	-9.70266	-10.1374
ECK0096_ftsZ_-8s_01-coliwiki essentials	0.246707	0.210546	0.384612	-0.0658232	0.356919	0.311119
ECK0096_ftsZ_1132as_01-coliwiki essentials	-4.60353	1.18749	-4.05584	-6.31613	-3.62177	-4.4204
ECK0096_ftsZ_11as_01-coliwiki essentials	0.337224	0.526443	-0.115555	0.372726	1.06456	0.027164
ECK0096_ftsZ_45as_13-other (non-essential)	-0.578243	0.0952671	-0.683918	-0.453079	-0.598094	-0.57788
ECK0096_ftsZ_608as_01-coliwiki essentials	-3.87109	1.85601	-2.25775	-3.93178	-2.84152	-6.45329
ECK0097_lpxC_62as_01-coliwiki essentials	-1.5483	0.191744	-1.45197	-1.32938	-1.66466	-1.74717
ECK0098_secM_55as_01-coliwiki essentials	-4.06544	0.193377	-3.82029	-4.15306	-4.2707	-4.01771
ECK0099_secA_53as_01-coliwiki essentials	-4.20666	0.548869	-4.32784	-3.64786	-4.91591	-3.93503
ECK0103_coaE_19as_03-PEC evidence of essentiality / 13-other	-0.925977	0.254807	-1.27066	-0.655709	-0.879935	-0.8976
ECK0108_nadC_6as_05-essential-on-minimal 2006 / 08-division	-0.101119	0.115214	-0.183327	-0.0547473	-0.206229	0.0398286
ECK0125_can_1as_01-coliwiki essentials	-1.32734	0.391914	-1.8128	-0.932236	-1.10199	-1.46234
ECK0130_panD_32as_05-essential-on-minimal 2006 / 08-division	0.0519444	0.11229	-0.087522	0.160508	0.122679	0.0121128
ECK0132_panC_19as_05-essential-on-minimal 2006 / 08-division	-1.05953	0.468357	-1.0406	-1.64072	-0.493911	-1.06291
ECK0133_panB_22as_05-essential-on-minimal 2006 / 08-division	-0.230265	0.140141	-0.328886	-0.0372423	-0.338616	-0.216316
ECK0141_folK_22as_01-coliwiki essentials	0.657538	0.14548	0.598274	0.87315	0.554158	0.60457
ECK0148_mrcB_8as_06-PBP (non-essential)	-1.67902	0.341812	-1.67667	-2.03472	-1.21814	-1.78655
ECK0153_hemL_1as_01-coliwiki essentials	-1.46249	0.246228	-1.58264	-1.46486	-1.68402	-1.11844
ECK0155_erpA_25as_01-coliwiki essentials	-0.366	0.227921	-0.582408	-0.0655992	-0.495297	-0.320695
ECK0164_dapD_31as_01-coliwiki essentials	-2.42451	0.129084	-2.39872	-2.55891	-2.2576	-2.48282
ECK0166_map_22as_01-coliwiki essentials	-2.29741	0.32735	-2.39922	-1.81723	-2.41966	-2.55352
ECK0168_rpsB_17as_01-coliwiki essentials	-3.44976	0.772468	-2.52524	-3.54404	-3.32549	-4.40425
ECK0170_pyrH_11as_01-coliwiki essentials	-4.00623	0.20283	-4.13385	-3.94638	-3.74734	-4.19735
ECK0171_frr_68as_01-coliwiki essentials	-1.38527	0.208497	-1.52231	-1.09627	-1.55226	-1.37025
ECK0172_dxr_16as_01-coliwiki essentials / 12-drug target (fosmidomycin)	-1.9393	0.192404	-1.94571	-2.16805	-1.94628	-1.69715
ECK0173_ispU_25as_01-coliwiki essentials	-7.0804	0.385282	-6.9622	-7.2744	-6.60043	-7.48457
ECK0174_cdsA_18as_01-coliwiki essentials	-6.6141	0.470918	-6.53781	-6.88963	-5.98358	-7.04538
ECK0175_rseP_62as_01-coliwiki essentials	-0.890965	0.585244	-0.401358	-1.67099	-0.483839	-1.00767
ECK0176_bamA_50as_01-coliwiki essentials	-5.09808	1.52424	-4.56251	-6.11331	-3.19431	-6.52219
ECK0178_lpxD_7as_01-coliwiki essentials	-3.13535	0.354373	-3.2466	-3.58824	-2.86093	-2.84562
ECK0179_fabZ_55as_01-coliwiki essentials	-4.29165	0.30279	-4.4196	-4.62171	-4.21238	-3.9129
ECK0180_lpxA_17as_01-coliwiki essentials	-3.50265	0.55521	-3.90882	-3.94855	-3.39122	-2.76201
ECK0181_lpxB_19as_01-coliwiki essentials	-6.17507	0.670451	-6.75701	-6.73626	-5.45938	-5.74762
ECK0183_dnaE_-11as_01-coliwiki essentials	-4.12888	0.833081	-4.69772	-3.47948	-3.35261	-4.98572
ECK0183_dnaE_13as_01-coliwiki essentials	-3.2117	0.670854	-3.92026	-2.35953	-3.5197	-3.04732
ECK0184_accA_18as_01-coliwiki essentials	-1.96963	0.34877	-2.38467	-1.77489	-1.60406	-2.1149
ECK0187_tilS_35as_01-coliwiki essentials	0.091158	0.0555117	0.0438614	0.0588369	0.16834	0.0935932
ECK0194_proS_14as_01-coliwiki essentials	-4.78262	0.910741	-5.73228	-4.62391	-5.17723	-3.59705
ECK0196_rcsF_15as_10-rcs-related (non-essential)	0.0625226	0.0726227	0.0549279	0.143025	0.0836283	-0.0314904
ECK0243_proB_15as_05-essential-on-minimal 2006 / 08-division	0.0842177	0.164606	-0.0379815	0.298121	0.128902	-0.0521711
ECK0244_proA_26as_05-essential-on-minimal 2006 / 08-division	-0.0591974	0.180801	-0.16087	0.189203	-0.21992	-0.0452035
ECK0271_yagG_17as_04-baba 2006	0.384007	0.165418	0.376029	0.19864	0.60104	0.360319
ECK0366_hemB_1as_01-coliwiki essentials	-1.32173	0.101103	-1.38328	-1.17185	-1.38191	-1.34988
ECK0371_ampH_28as_06-PBP (non-essential)	-0.0382776	0.113854	-0.204994	0.0289696	-0.0170442	0.0399579
ECK0381_proC_49as_05-essential-on-minimal 2006 / 08-division	#N/A	#N/A	#N/A	#N/A	#N/A	#N/A
ECK0402_secD_2as_01-coliwiki essentials	-1.1088	0.36838	-0.704094	-1.23924	-0.93876	-1.55309
ECK0403_secF_36as_01-coliwiki essentials	-0.898151	0.262414	-0.83444	-0.661342	-0.823369	-1.27345
ECK0408_ribD_2as_01-coliwiki essentials	-0.0725106	0.286493	-0.148234	0.281696	-0.407024	-0.0164814
ECK0409_ribE_32as_01-coliwiki essentials	-2.61597	0.457147	-3.24603	-2.20597	-2.64319	-2.36871
ECK0410_nusB_2as_03-PEC evidence of essentiality / 13-other	-2.13179	0.258147	-2.4025	-1.79172	-2.23198	-2.10095
ECK0411_thiL_23as_01-coliwiki essentials	0.122378	0.177342	0.0510627	0.246277	0.286523	-0.094349
ECK0414_dxs_19as_01-coliwiki essentials	-4.21968	0.649621	-4.72668	-4.82743	-3.75791	-3.5667
ECK0415_ispA_12as_01-coliwiki essentials	-0.330869	0.259292	-0.528768	0.0249326	-0.518151	-0.301489
ECK0449_ffs_22as_01-coliwiki essentials (4.5S RNA)	-2.35484	0.309834	-2.54901	-2.21313	-1.99035	-2.66685
ECK0464_dnaX_1as_01-coliwiki essentials	-9.16562	3.67478	-11.8815	-8.63142	-11.9781	-4.17153
ECK0468_adk_28as_01-coliwiki essentials	-4.87796	1.18608	-6.09502	-4.11883	-5.66339	-3.6346
ECK0469_hemH_27as_01-coliwiki essentials	-1.86057	0.206075	-1.77615	-2.1688	-1.7381	-1.75924
ECK0515_purK_20as_05-essential-on-minimal 2006 / 08-division	0.28498	0.108895	0.145005	0.398639	0.334994	0.261282
ECK0516_purE_21as_05-essential-on-minimal 2006 / 08-division	0.499918	0.0902617	0.483996	0.631989	0.441927	0.44176
ECK0517_lpxH_48as_01-coliwiki essentials	-0.690884	0.166085	-0.878084	-0.780748	-0.577365	-0.527339
ECK0519_cysS_33as_01-coliwiki essentials	-6.67187	4.35619	-4.81891	-3.13444	-13.004	-5.73015
ECK0522_folD_88as_03-PEC evidence of essentiality / 13-other	-0.985276	0.180332	-1.14002	-0.840279	-0.818321	-1.14248
ECK0529_argU_7as_01-coliwiki essentials (tRNA)	0.353083	0.255693	0.0473572	0.622038	0.249699	0.493237
ECK0577_fes_54as_05-essential-on-minimal 2006 / 08-division	-0.139235	0.139726	-0.143373	0.0490347	-0.286778	-0.175825
ECK0625_dacA_1as_06-PBP (non-essential)	0.706038	0.223068	0.70894	0.393727	0.816784	0.904701
ECK0627_mrdB_15as_01-coliwiki essentials / 06-PBP	#N/A	#N/A	#N/A	#N/A	#N/A	#N/A
ECK0628_mrdA_43as_01-coliwiki essentials / 06-PBP	-1.13164	0.477935	-1.04303	-1.72205	-0.562206	-1.19926
ECK0632_nadD_34as_02-coliwiki evidence of essentiality	-0.149608	0.249141	-0.258702	0.223586	-0.27262	-0.290697
ECK0633_holA_-16as_01-coliwiki essentials	-2.96631	0.620044	-3.22194	-2.15207	-3.61237	-2.87885
ECK0633_holA_17as_01-coliwiki essentials	-2.89811	0.876115	-2.11984	-3.98221	-3.23254	-2.25787
ECK0634_lptE_49as_01-coliwiki essentials	-3.56535	0.562155	-4.3193	-3.3842	-3.58122	-2.97667
ECK0635_leuS_1as_01-coliwiki essentials	-5.22405	1.41013	-6.29893	-6.39499	-4.77832	-3.42397
ECK0639_djlB_23as_14-yamamoto 2009 essentiality is uncertain	-0.256315	0.119158	-0.418655	-0.138225	-0.259857	-0.208525
ECK0649_lnt_13as_01-coliwiki essentials	-4.03329	1.31546	-3.78854	-4.73898	-2.29829	-5.30733
ECK0660_leuW_30as_01-coliwiki essentials (tRNA)	-0.728746	0.388717	-1.15493	-0.347911	-0.956674	-0.455467
ECK0668_glnS_20as_01-coliwiki essentials	#N/A	#N/A	#N/A	#N/A	#N/A	#N/A
ECK0672_fldA_37as_02-coliwiki evidence of essentiality	0.227732	0.330335	-0.053318	0.6868	0.0343562	0.243089
ECK0709_gltA_28as_05-essential-on-minimal 2006 / 08-division	0.233256	0.0609039	0.209615	0.322996	0.213078	0.187337
ECK0721_cydA_41as_04-baba 2006	-2.22176	0.345142	-2.55215	-1.73662	-2.27824	-2.32003
ECK0729_tolB_-16as_13-other (non-essential)	-0.282156	0.0261422	-0.245352	-0.30355	-0.297585	-0.282137
ECK0730_pal_22as_13-other (non-essential)	-0.372349	0.101423	-0.332853	-0.499753	-0.260555	-0.396234
ECK0731_ybgF_60as_13-other (non-essential)	0.247946	0.0637277	0.2884	0.153877	0.263333	0.286173
ECK0739_nadA_22as_05-essential-on-minimal 2006 / 08-division	0.534845	0.0781418	0.533053	0.425496	0.599953	0.580877
ECK0763_bioA_22as_05-essential-on-minimal 2006 / 08-division	0.35171	0.0757632	0.395337	0.252075	0.336004	0.423425
ECK0764_bioB_1as_05-essential-on-minimal 2006 / 08-division	-0.0101954	0.0955875	0.129172	-0.0757839	-0.0690422	-0.0251272
ECK0765_bioF_53as_05-essential-on-minimal 2006 / 08-division	0.145487	0.034187	0.186556	0.130747	0.15738	0.107265
ECK0766_bioC_26as_05-essential-on-minimal 2006 / 08-division	-0.189175	0.146628	-0.309942	-0.246968	-0.223655	0.023865
ECK0767_bioD_26as_05-essential-on-minimal 2006 / 08-division	-0.00192476	0.128143	-0.00483324	0.167354	-0.14324	-0.02698
ECK0829_dacC_17as_06-PBP (non-essential)	0.154346	0.0600759	0.234709	0.0904531	0.137414	0.154809
ECK0875_infA_7as_01-coliwiki essentials	-4.67072	1.23071	-3.17561	-5.96833	-5.3196	-4.21934
ECK0877_cydC_18as_04-baba 2006	-0.316684	0.119562	-0.457818	-0.319624	-0.165339	-0.323952
ECK0881_ftsK_9as_01-coliwiki essentials / 08-division	-1.78133	0.346378	-1.4971	-2.0662	-1.46637	-2.09566
ECK0882_lolA_16as_02-coliwiki evidence of essentiality	-4.17137	0.687077	-3.82104	-4.9157	-3.39911	-4.54963
ECK0884_serS_14as_01-coliwiki essentials	-2.24094	0.57639	-2.94284	-2.17908	-2.30521	-1.53663
ECK0898_serC_34as_05-essential-on-minimal 2006 / 08-division	-0.360086	0.128623	-0.474031	-0.208182	-0.45923	-0.298901
ECK0899_aroA_11as_05-essential-on-minimal 2006 / 08-division	0.0572055	0.0456172	0.0494909	0.00370961	0.114719	0.0609026
ECK0902_rpsA_38as_01-coliwiki essentials	-4.16899	1.46212	-2.62521	-4.12863	-6.13872	-3.78339
ECK0905_msbA_40as_01-coliwiki essentials	-2.21957	0.451243	-2.60878	-2.20156	-1.5923	-2.47565
ECK0906_lpxK_-1as_01-coliwiki essentials	-3.44745	0.326435	-3.58427	-3.32713	-3.81758	-3.06082
ECK0906_lpxK_32as_01-coliwiki essentials	-2.56169	0.493978	-3.23653	-2.2115	-2.17431	-2.62445
ECK0909_kdsB_25as_01-coliwiki essentials	-2.54205	0.270436	-2.88473	-2.23096	-2.57472	-2.47779
ECK0913_mukF_17as_01-coliwiki essentials	-0.154822	0.219074	0.0511761	-0.438647	-0.0211459	-0.210669
ECK0914_mukE_64as_01-coliwiki essentials	-1.70913	0.285518	-1.51949	-1.65882	-1.53139	-2.12683
ECK0915_mukB_62as_01-coliwiki essentials	-1.69094	0.332097	-1.45508	-1.87605	-1.37013	-2.0625
ECK0921_asnS_15as_01-coliwiki essentials	-3.60831	0.476693	-4.17968	-3.81886	-3.26831	-3.16637
ECK0936_pyrD_12as_05-essential-on-minimal 2006 / 08-division	0.543482	0.0865849	0.479537	0.485074	0.665918	0.543397
ECK0945_fabA_22as_01-coliwiki essentials	-4.88742	0.65914	-5.68733	-5.13496	-4.19985	-4.52753
ECK0946_ycbZ_7as_01-coliwiki essentials	0.224102	0.139283	0.146814	0.347641	0.0670096	0.334943
ECK0962_serT_1as_01-coliwiki essentials (tRNA)	0.065887	0.207084	0.0171396	0.371358	-0.0645348	-0.0604147
ECK1047_pyrC_12as_05-essential-on-minimal 2006 / 08-division	0.104475	0.150581	0.0433313	0.252104	0.200427	-0.0779638
ECK1054_murJ_1as_01-coliwiki essentials / 09-mur	-1.60489	0.109205	-1.59594	-1.45636	-1.65878	-1.70848
ECK1069_rne_52as_01-coliwiki essentials	-1.79905	1.34849	-0.808342	-2.83585	-3.07941	-0.472597
ECK1078_fabD_27as_01-coliwiki essentials	-3.52625	0.301823	-3.84125	-3.27772	-3.2584	-3.72764
ECK1079_fabG_35as_01-coliwiki essentials	-3.59558	0.36161	-3.71199	-3.05784	-3.78628	-3.82623
ECK1080_acpP_74as_01-coliwiki essentials	-3.90049	0.164671	-3.67057	-4.0115	-4.02738	-3.89249
ECK1084_tmk_56as_01-coliwiki essentials	-1.31343	0.646825	-2.04842	-0.620712	-1.63449	-0.950106
ECK1085_holB_16as_01-coliwiki essentials	-3.71107	0.665453	-3.57556	-2.8607	-3.97931	-4.42873
ECK1102_lolC_9as_01-coliwiki essentials	-3.84404	0.66058	-3.02495	-4.29723	-3.59929	-4.4547
ECK1103_lolD_15as_01-coliwiki essentials	-4.52328	1.36341	-3.91048	-6.56172	-3.93216	-3.68875
ECK1104_lolE_13as_01-coliwiki essentials	0.158487	0.104291	0.127381	0.0312244	0.199424	0.27592
ECK1117_purB_13as_04-baba 2006	0.623911	0.0603016	0.605421	0.617987	0.707651	0.564586
ECK1119_mnmA_13as_03-PEC evidence of essentiality / 13-other	-0.960742	0.294708	-1.23115	-0.54094	-1.03064	-1.04024
ECK1122_icd_25as_05-essential-on-minimal 2006 / 08-division	-1.29362	0.207173	-1.47018	-0.994819	-1.3343	-1.37518
ECK1131_ymfK_14as_04-baba 2006 (removed in _03)	-0.288774	0.246028	-0.362818	-0.1177	-0.603871	-0.0707051
ECK1162_minE_46as_04-baba 2006 / 07-min	-4.1707	0.993374	-3.44781	-3.77333	-3.82186	-5.63979
ECK1163_minD_55as_04-baba 2006 / 07-min	0.29227	0.132194	0.234967	0.132444	0.397327	0.404345
ECK1164_minC_15as_07-min (non-essential)	-1.06301	0.288345	-0.836342	-1.19933	-0.81206	-1.40432
ECK1192_pth_26as_01-coliwiki essentials	-0.717052	0.400125	-0.778136	-0.326897	-1.24915	-0.514026
ECK1195_prs_6as_04-baba 2006	-3.2936	0.650371	-3.46835	-2.56833	-4.09841	-3.0393
ECK1196_ispE_18as_01-coliwiki essentials	0.0785706	0.125213	0.0350088	-0.0790711	0.174439	0.183906
ECK1197_lolB_6as_01-coliwiki essentials	-1.40139	0.346695	-1.09269	-1.58404	-1.12976	-1.79908
ECK1198_hemA_8as_01-coliwiki essentials	-3.84671	1.10908	-3.67189	-5.40862	-3.51235	-2.79398
ECK1199_prfA_1as_01-coliwiki essentials	-2.94693	0.618133	-3.41822	-2.84039	-2.11406	-3.41505
ECK1200_prmC_39as_01-coliwiki essentials	-2.93152	0.368059	-3.45037	-2.92248	-2.61675	-2.73648
ECK1203_kdsA_1as_01-coliwiki essentials	-3.4806	0.517557	-3.28447	-3.48993	-4.18539	-2.96261
ECK1224_tpr_14-yamamoto 2009 essentiality is uncertain	#N/A	#N/A	#N/A	#N/A	#N/A	#N/A
ECK1254_trpA_28as_05-essential-on-minimal 2006 / 08-division	0.0105905	0.13458	-0.0783531	0.122368	-0.130576	0.128923
ECK1255_trpB_20as_05-essential-on-minimal 2006 / 08-division	0.0292444	0.0614585	0.0257361	0.117256	-0.0118646	-0.0141502
ECK1256_trpC_58as_05-essential-on-minimal 2006 / 08-division	0.0683635	0.10847	-0.0243345	0.209238	0.0976512	-0.00910045
ECK1257_trpD_50as_05-essential-on-minimal 2006 / 08-division	-0.0851535	0.107424	-0.239462	0.000857532	-0.0742227	-0.0277865
ECK1258_trpE_18as_05-essential-on-minimal 2006 / 08-division	0.12282	0.111818	0.0493833	0.252206	0.0117461	0.177943
ECK1268_topA_32as_01-coliwiki essentials	-0.670356	0.689198	-1.57021	0.109395	-0.607563	-0.613044
ECK1269_cysB_51as_05-essential-on-minimal 2006 / 08-division	-0.00065025	0.0318286	-0.0328689	0.0131519	-0.0200868	0.0372029
ECK1272_ribA_28as_01-coliwiki essentials	-1.907	0.209243	-1.9195	-1.62341	-1.95881	-2.12628
ECK1276_pyrF_29as_05-essential-on-minimal 2006 / 08-division	0.509586	0.201915	0.612264	0.207971	0.631488	0.586622
ECK1283_fabI_16as_01-coliwiki essentials	-3.72242	0.509453	-4.2376	-4.03669	-3.4954	-3.12
ECK1354_racR_26as_04-baba 2006	-1.53881	0.395203	-1.1123	-1.67606	-1.34731	-2.01958
ECK1563_dicC_108as_08-division (non-essential)	0.271017	0.0686387	0.370177	0.243187	0.213186	0.257518
ECK1564_dicA_57as_04-baba 2006 / 08-division	-1.50741	0.466317	-0.920916	-1.96564	-1.3592	-1.78389
ECK1566_ydfB_54as_04-baba 2006	0.372716	0.123877	0.503061	0.331792	0.436111	0.219898
ECK1569_dicB_19as_08-division (non-essential)	-0.0558759	0.149414	-0.27328	0.0410009	0.043507	-0.0347312
ECK1633_tyrS_53as_01-coliwiki essentials	-2.44982	0.679268	-3.10423	-1.97974	-2.95682	-1.75849
ECK1634_pdxH_1as_05-essential-on-minimal 2006 / 08-division	0.423948	0.208417	0.586541	0.608851	0.318426	0.181973
ECK1651_mepH_18as_11-hydrolase (non-essential)	-0.216124	0.209423	-0.218738	0.0613642	-0.445185	-0.26194
ECK1658_ribC_28as_01-coliwiki essentials	-1.65309	0.30373	-2.05827	-1.32845	-1.56835	-1.6573
ECK1687_ydiL_21as_04-baba 2006	-0.0405896	0.0569382	0.0383441	-0.0671477	-0.0934084	-0.0401464
ECK1691_aroD_11as_05-essential-on-minimal 2006 / 08-division	0.140002	0.15526	0.324114	-0.0557741	0.149256	0.142414
ECK1711_pheT_41as_01-coliwiki essentials	-4.1296	0.826497	-4.03391	-3.93506	-5.26471	-3.28472
ECK1712_pheS_1as_01-coliwiki essentials	-4.94569	0.717475	-5.74389	-4.51254	-5.33454	-4.19179
ECK1714_rplT_98as_01-coliwiki essentials	-5.36493	1.44971	-4.28805	-4.81301	-7.50489	-4.85376
ECK1716_infC_35as_01-coliwiki essentials	-3.76601	0.751448	-3.36349	-4.30139	-2.91329	-4.48589
ECK1717_thrS_6as_01-coliwiki essentials	-6.40534	3.96447	-6.08403	-5.44475	-11.8057	-2.2869
ECK1738_nadE_46as_01-coliwiki essentials	-2.02386	0.383464	-2.58049	-1.75758	-1.97415	-1.78321
ECK1777_gapA_36as_01-coliwiki essentials	-1.21143	0.175991	-1.11831	-1.07342	-1.18829	-1.46572
ECK1805_tsaB_25as_01-coliwiki essentials	0.377626	0.193939	0.272607	0.158879	0.511705	0.567312
ECK1810_pabB_19as_05-essential-on-minimal 2006 / 08-division	-0.0157354	0.0856899	0.0445217	0.0443461	-0.137333	-0.014476
ECK1857_mepM_16as_11-hydrolase (non-essential)	-1.07092	0.38103	-1.3197	-0.62786	-1.44956	-0.886553
ECK1867_aspS_29as_01-coliwiki essentials	-9.01002	2.52787	-10.6237	-5.26412	-10.4377	-9.71462
ECK1877_argS_1as_01-coliwiki essentials	-4.06569	0.567113	-4.22284	-3.52458	-3.7221	-4.79322
ECK1908_leuZ_4as_01-coliwiki essentials (tRNA)	-0.57636	0.412156	-0.599719	-0.00388368	-0.727272	-0.974566
ECK1909_cysT_41as_01-coliwiki essentials (tRNA)	-0.010911	0.094915	-0.0641464	0.0966864	-0.112717	0.0365329
ECK1911_pgsA_17as_01-coliwiki essentials	-0.212629	0.168144	-0.294831	-0.303986	-0.291154	0.039457
ECK1949_rcsA_2as_10-rcs-related (non-essential)	-0.108582	0.0403372	-0.0896007	-0.106435	-0.0728152	-0.165478
ECK1971_serU_12as_08-division (non-essential) (tRNA)	-0.0197175	0.0433943	-0.000210373	0.016255	-0.0125598	-0.0823547
ECK2004_dacD_11as_06-PBP (non-essential)	0.199026	0.178433	0.326666	-0.0332601	0.350824	0.151872
ECK2012_yefM_61as_04-baba 2006	0.0444096	0.160747	-0.118818	0.167214	0.196866	-0.0676238
ECK2014_hisG_44as_05-essential-on-minimal 2006 / 08-division	-0.000496002	0.0508982	0.0540067	0.00843252	-0.069021	0.00459784
ECK2015_hisD_2as_05-essential-on-minimal 2006 / 08-division	0.21065	0.185326	0.186663	-0.0422682	0.340271	0.357933
ECK2016_hisC_11as_05-essential-on-minimal 2006 / 08-division	0.0319462	0.0773062	-0.0353528	0.00892421	0.0108096	0.143404
ECK2017_hisB_41as_05-essential-on-minimal 2006 / 08-division	-0.137639	0.0811002	-0.0504056	-0.106133	-0.151841	-0.242175
ECK2018_hisH_18as_05-essential-on-minimal 2006 / 08-division	0.232423	0.0382859	0.204694	0.273617	0.195352	0.256031
ECK2019_hisA_13as_05-essential-on-minimal 2006 / 08-division	-0.290763	0.0809721	-0.365387	-0.214787	-0.355965	-0.226911
ECK2021_hisI_47as_05-essential-on-minimal 2006 / 08-division	0.112855	0.126296	0.123272	0.287696	0.0229336	0.0175206
ECK2107_metG_46as_01-coliwiki essentials	-5.12149	0.527116	-4.34214	-5.50474	-5.29903	-5.34006
ECK2127_pbpG_6as_06-PBP (non-essential)	0.337407	0.170735	0.340705	0.114239	0.529395	0.365289
ECK2146_folE_6as_01-coliwiki essentials	-2.07051	0.179391	-2.27487	-2.03799	-2.12416	-1.84502
ECK2169_mepS_19as_11-hydrolase (non-essential)	0.131624	0.295545	0.349015	-0.301819	0.281899	0.197403
ECK2179_rplY_53as_14-yamamoto 2009 essentiality is uncertain	-2.73629	0.578697	-2.77432	-1.93236	-3.2976	-2.94087
ECK2182_yejM_27as_03-PEC evidence of essentiality / 13-other	-4.3623	0.242854	-4.06006	-4.31987	-4.42421	-4.64506
ECK2206_apbE_19as_01-coliwiki essentials	0.121476	0.209133	-0.0301249	0.0903147	0.425642	7.36691e-05
ECK2209_rcsD_26as_10-rcs-related (non-essential)	0.154751	0.0583116	0.154482	0.0791298	0.221002	0.164391
ECK2210_rcsB_29as_10-rcs-related (non-essential)	-0.0821896	0.0885701	0.0129643	-0.0382676	-0.189672	-0.113784
ECK2211_rcsC_11as_10-rcs-related (non-essential)	0.250644	0.105358	0.272483	0.0962977	0.306355	0.327439
ECK2223_gyrA_11as_01-coliwiki essentials	-1.29323	0.4328	-1.30388	-0.730477	-1.78461	-1.35394
ECK2224_ubiG_22as_05-essential-on-minimal 2006 / 08-division	-1.171	0.315577	-1.47846	-0.759524	-1.34448	-1.10154
ECK2226_nrdA_69as_01-coliwiki essentials	-3.45314	0.896811	-3.66557	-2.26166	-4.4268	-3.45854
ECK2227_nrdB_14as_01-coliwiki essentials / 08-division	-1.0188	0.367996	-0.696947	-0.800562	-1.05518	-1.52251
ECK2306_purF_25as_05-essential-on-minimal 2006 / 08-division	0.104271	0.13536	-0.0966373	0.146909	0.172005	0.194808
ECK2309_folC_1as_01-coliwiki essentials / 12-drug target (sulfamethoxazole)	-1.15021	0.198049	-1.10213	-1.38396	-0.909925	-1.20481
ECK2310_accD_39as_02-coliwiki evidence of essentiality	-8.70602	1.18885	-9.16737	-8.96976	-9.70266	-6.98428
ECK2314_pdxB_11as_05-essential-on-minimal 2006 / 08-division	0.136928	0.051166	0.209346	0.0945176	0.13535	0.108496
ECK2317_fabB_26as_01-coliwiki essentials	-3.45852	0.720506	-4.13102	-2.46083	-3.45247	-3.78975
ECK2323_aroC_40as_05-essential-on-minimal 2006 / 08-division	-0.289741	0.19281	-0.250512	-0.469104	-0.0352853	-0.404062
ECK2394_gltX_27as_01-coliwiki essentials	-2.18118	0.187369	-2.36409	-2.01736	-2.32138	-2.0219
ECK2406_ligA_50as_01-coliwiki essentials	-1.67514	0.127103	-1.68231	-1.58575	-1.58014	-1.85234
ECK2407_zipA_28as_13-other (non-essential)	#N/A	#N/A	#N/A	#N/A	#N/A	#N/A
ECK2407_zipA_37as_13-other (non-essential)	-4.56153	0.535648	-3.99658	-4.42862	-4.536	-5.28491
ECK2407_zipA_49as_01-coliwiki essentials	-3.93766	0.841744	-3.08675	-3.96651	-3.61972	-5.07767
ECK2409_cysK_2as_05-essential-on-minimal 2006 / 08-division	0.0990125	0.245397	0.039972	-0.215049	0.352407	0.21872
ECK2411_ptsI_26as_05-essential-on-minimal 2006 / 08-division	-1.3658	0.22874	-1.41557	-1.66466	-1.14459	-1.23837
ECK2417_cysA_19as_05-essential-on-minimal 2006 / 08-division	0.105899	0.0795517	0.206329	0.011723	0.100478	0.105067
ECK2419_cysU_16as_05-essential-on-minimal 2006 / 08-division	0.0957476	0.0741136	0.178414	-0.00159862	0.108597	0.0975784
ECK2420_cysP_7as_05-essential-on-minimal 2006 / 08-division	-0.16502	0.142102	-0.159609	-0.36742	-0.0760513	-0.0570011
ECK2425_yfeW_59as_06-PBP (non-essential)	0.382011	0.118641	0.243985	0.322173	0.484151	0.477734
ECK2467_dapE_12as_01-coliwiki essentials	-0.523454	0.0906758	-0.64252	-0.434433	-0.475924	-0.540941
ECK2472_purC_43as_05-essential-on-minimal 2006 / 08-division	0.0831326	0.0988812	-0.0525433	0.142485	0.0739171	0.168671
ECK2474_dapA_1as_01-coliwiki essentials	-1.93918	0.393025	-1.60549	-1.66809	-2.02285	-2.4603
ECK2492_hda_12as_03-PEC evidence of essentiality / 13-other	-1.49413	0.385286	-1.46608	-1.00382	-1.5665	-1.94012
ECK2495_purM_8as_05-essential-on-minimal 2006 / 08-division	0.511982	0.092102	0.507667	0.412849	0.635301	0.49211
ECK2503_guaA_32as_05-essential-on-minimal 2006 / 08-division	-0.141076	0.0434081	-0.0872826	-0.191023	-0.131666	-0.154333
ECK2504_guaB_1as_05-essential-on-minimal 2006 / 08-division	-0.18706	0.125341	-0.289804	-0.00488501	-0.215995	-0.237556
ECK2507_der_9as_01-coliwiki essentials	-3.86356	0.380983	-3.30405	-3.94473	-4.1292	-4.07626
ECK2510_hisS_22as_01-coliwiki essentials	-2.51931	0.105466	-2.67261	-2.43178	-2.49113	-2.48173
ECK2511_ispG_11as_01-coliwiki essentials	-0.87759	0.377119	-1.26084	-0.368573	-0.86058	-1.02036
ECK2512_rodZ_16as_13-other (non-essential)	-0.379941	0.197677	-0.526172	-0.353789	-0.110198	-0.529606
ECK2515_pbpC_6as_06-PBP (non-essential)	-0.207707	0.17958	-0.214918	0.0429847	-0.375313	-0.283581
ECK2527_iscS_12as_05-essential-on-minimal 2006 / 08-division	0.145133	0.151062	0.284988	-0.0603567	0.130409	0.225491
ECK2530_suhB_1as_03-PEC evidence of essentiality / 13-other	-2.17259	0.408398	-2.41413	-1.59287	-2.49783	-2.18554
ECK2548_glyA_28as_05-essential-on-minimal 2006 / 08-division	-1.25403	0.120032	-1.15295	-1.23132	-1.20452	-1.42735
ECK2555_purL_27as_05-essential-on-minimal 2006 / 08-division	0.346319	0.115322	0.485159	0.216332	0.298968	0.384819
ECK2557_tadA_23as_04-baba 2006	-0.332842	0.145642	-0.407387	-0.120914	-0.444701	-0.358367
ECK2561_acpS_64as_01-coliwiki essentials	-0.860559	0.128102	-0.839164	-0.999184	-0.908442	-0.695445
ECK2562_pdxJ_35as_05-essential-on-minimal 2006 / 08-division	-2.36643	0.430376	-2.16384	-3.00618	-2.07788	-2.21781
ECK2564_era_37as_01-coliwiki essentials	-3.16126	0.360699	-3.21928	-2.72375	-3.59952	-3.10251
ECK2565_rnc_8as_04-baba 2006	-2.65275	0.209579	-2.47327	-2.55241	-2.95131	-2.63402
ECK2566_lepB_19as_01-coliwiki essentials	-0.896433	0.16946	-0.85224	-0.984991	-0.680123	-1.06838
ECK2571_rpoE_15as_13-other (non-essential)	-4.50027	0.503575	-4.13123	-4.89741	-4.00329	-4.96917
ECK2571_rpoE_22as_13-other (non-essential)	-5.22293	0.978698	-4.74019	-6.34481	-4.13601	-5.6707
ECK2571_rpoE_23as_04-baba 2006	-3.65842	0.649431	-3.10796	-4.56218	-3.27796	-3.68558
ECK2572_nadB_15as_05-essential-on-minimal 2006 / 08-division	0.0233739	0.115435	0.0275748	-0.128812	0.151437	0.0432959
ECK2583_pssA_42as_01-coliwiki essentials	-0.644997	0.282643	-0.351253	-0.583839	-0.614293	-1.0306
ECK2593_bamD_32as_01-coliwiki essentials	-0.585651	0.326453	-0.445651	-0.58626	-0.274295	-1.0364
ECK2596_pheA_18as_05-essential-on-minimal 2006 / 08-division	-0.0966059	0.191242	-0.158573	0.130698	-0.0368919	-0.321656
ECK2597_tyrA_19as_05-essential-on-minimal 2006 / 08-division	0.112641	0.137672	0.218673	-0.0859572	0.189684	0.128165
ECK2603_rplS_54as_01-coliwiki essentials	-3.60906	0.408307	-3.75374	-3.08278	-4.05425	-3.54546
ECK2604_trmD_23as_01-coliwiki essentials	-3.44831	0.322025	-3.07879	-3.33041	-3.8367	-3.54735
ECK2606_rpsP_45as_01-coliwiki essentials	-3.70398	0.477907	-3.25138	-4.05139	-4.17735	-3.33579
ECK2607_ffh_19as_01-coliwiki essentials	-3.342	0.302235	-3.68976	-3.28459	-3.42883	-2.96482
ECK2610_grpE_27as_01-coliwiki essentials	-0.154355	0.205518	-0.1879	0.132822	-0.35517	-0.207171
ECK2611_nadK_42as_01-coliwiki essentials	-3.22427	0.40976	-3.57629	-3.57483	-2.94402	-2.80194
ECK2690_serV_13as_03-PEC (tRNA)	-3.02493	0.302175	-2.65275	-3.37711	-2.96018	-3.1097
ECK2691_csrA_34as_03-PEC evidence of essentiality / 13-other	#N/A	#N/A	#N/A	#N/A	#N/A	#N/A
ECK2692_alaS_16as_03-PEC evidence of essentiality / 13-other	-5.61062	0.716918	-6.22189	-5.73561	-5.9064	-4.57856
ECK2741_ispF_34as_01-coliwiki essentials	-0.744255	0.165517	-0.719461	-0.903695	-0.830371	-0.523494
ECK2742_ispD_10as_01-coliwiki essentials	-1.85219	0.232477	-2.16626	-1.62461	-1.74584	-1.87204
ECK2743_ftsB_91as_01-coliwiki essentials / 08-division	-2.7923	0.303911	-2.45979	-3.06187	-2.60944	-3.0381
ECK2745_cysC_38as_05-essential-on-minimal 2006 / 08-division	-0.0770341	0.0546948	-0.0649511	-0.0128559	-0.14518	-0.0851492
ECK2746_cysN_10as_05-essential-on-minimal 2006 / 08-division	0.287943	0.0721237	0.323611	0.335331	0.312137	0.180694
ECK2747_cysD_26as_05-essential-on-minimal 2006 / 08-division	-0.234447	0.204638	-0.457644	0.0318673	-0.300501	-0.211511
ECK2757_cysH_7as_05-essential-on-minimal 2006 / 08-division	0.0284468	0.0982446	0.0166868	0.138822	-0.0975826	0.0558606
ECK2758_cysI_18as_05-essential-on-minimal 2006 / 08-division	-0.446154	0.232251	-0.449537	-0.128613	-0.526977	-0.679488
ECK2759_cysJ_17as_05-essential-on-minimal 2006 / 08-division	0.408562	0.0862635	0.486516	0.287659	0.448846	0.411225
ECK2773_eno_7as_01-coliwiki essentials	-1.54934	0.258877	-1.49515	-1.53005	-1.2738	-1.89837
ECK2774_pyrG_28as_01-coliwiki essentials	-3.74594	0.364753	-3.42371	-3.64716	-4.27023	-3.64265
ECK2777_mazE_8as_01-coliwiki essentials	0.0135488	0.11755	-0.0471506	0.0970263	-0.121416	0.125735
ECK2814_argA_2as_05-essential-on-minimal 2006 / 08-division	-0.248438	0.100224	-0.0991542	-0.305086	-0.281544	-0.307967
ECK2823_thyA_1as_05-essential-on-minimal 2006 / 08-division	-1.56749	0.449668	-1.26486	-2.1896	-1.21158	-1.60392
ECK2824_lgt_7as_01-coliwiki essentials	-6.97449	1.53646	-7.3892	-5.43254	-6.14218	-8.93402
ECK2836_lysA_6as_05-essential-on-minimal 2006 / 08-division	-0.354443	0.0355331	-0.379775	-0.389453	-0.331336	-0.317208
ECK2886_prfB_1as_03-PEC evidence of essentiality / 13-other	-2.83841	0.430034	-3.07472	-3.19299	-2.22781	-2.85811
ECK2909_serA_62as_05-essential-on-minimal 2006 / 08-division	0.44495	0.180383	0.478854	0.183606	0.524763	0.592577
ECK2921_fbaA_30as_01-coliwiki essentials	-2.68012	0.399411	-3.17967	-2.39041	-2.82328	-2.32713
ECK2922_pgk_1as_01-coliwiki essentials	-0.703541	0.294124	-0.912621	-0.269064	-0.787601	-0.844879
ECK2936_yqgD_15as_04-baba 2006 (removed in _03)	-2.17149	1.7479	-4.69588	-0.84678	-1.97071	-1.1726
ECK2937_metK_15as_01-coliwiki essentials	-0.739664	0.212051	-0.979692	-0.808979	-0.69597	-0.474014
ECK2944_yqgF_14as_01-coliwiki essentials	0.172082	0.0729384	0.074367	0.206773	0.243734	0.163455
ECK3000_metC_-1as_05-essential-on-minimal 2006 / 08-division	0.170454	0.0935329	0.208811	0.0377917	0.180674	0.254539
ECK3008_ftsP_66as_08-division (non-essential)	-0.434746	0.083932	-0.539226	-0.338609	-0.452263	-0.408887
ECK3009_plsC_31as_01-coliwiki essentials	-3.86466	0.27877	-3.46035	-3.94653	-3.9518	-4.09998
ECK3010_parC_23as_01-coliwiki essentials	-1.6535	0.441292	-2.26614	-1.64488	-1.23662	-1.46635
ECK3012_mqsA_12as_04-baba 2006	-0.185499	0.0774007	-0.164629	-0.0942305	-0.279775	-0.203361
ECK3021_parE_1as_01-coliwiki essentials	-3.25989	0.548065	-2.61527	-3.78578	-3.63705	-3.00147
ECK3032_ribB_1as_01-coliwiki essentials	0.397912	0.09557	0.359604	0.401904	0.527606	0.302534
ECK3046_cca_55as_01-coliwiki essentials	-1.29082	0.135759	-1.37814	-1.26784	-1.40876	-1.10853
ECK3048_folB_40as_03-PEC / 05-essential-on-minimal	-0.604134	0.173445	-0.719207	-0.348968	-0.706467	-0.641895
ECK3054_tsaD_28as_01-coliwiki essentials	-1.91551	0.308347	-2.2546	-1.54475	-1.80429	-2.05838
ECK3056_dnaG_1as_03-PEC evidence of essentiality / 13-other	-4.37548	0.794951	-4.63619	-3.46706	-5.32897	-4.06969
ECK3057_rpoD_15as_01-coliwiki essentials	-2.61305	0.464369	-2.19106	-2.49585	-3.27618	-2.4891
ECK3102_tdcF_31as_04-baba 2006	0.455408	0.0551823	0.447615	0.383507	0.514348	0.476162
ECK3111_rnpB_1as_01-coliwiki essentials (tRNA)	0.00556553	0.101534	0.0427067	-0.0406858	-0.106856	0.127098
ECK3134_rsmI_14as_04-baba 2006	-0.49799	0.126251	-0.40123	-0.610504	-0.376817	-0.60341
ECK3147_yhbV_14as_04-baba 2006	0.382934	0.0811825	0.480507	0.28842	0.355775	0.407036
ECK3150_deaD_38as_13-other (non-essential)	-0.355577	0.219481	-0.414365	-0.034457	-0.444714	-0.528772
ECK3154_rpsO_67as_14-yamamoto 2009 essentiality is uncertain	#N/A	#N/A	#N/A	#N/A	#N/A	#N/A
ECK3157_infB_31as_01-coliwiki essentials	-4.85753	0.715491	-3.93772	-5.53679	-4.66204	-5.29356
ECK3158_nusA_34as_01-coliwiki essentials	-3.20698	0.446503	-3.31484	-3.12756	-3.73116	-2.65436
ECK3161_argG_27as_05-essential-on-minimal 2006 / 08-division	-0.110413	0.114251	-0.086866	0.0137065	-0.262659	-0.105833
ECK3163_leuU_4as_01-coliwiki essentials (tRNA)	0.0487354	0.150793	-0.0283719	0.128911	-0.119887	0.21429
ECK3165_glmM_28as_03-PEC / 05-essential-on-minimal	-2.43397	0.379162	-2.30808	-2.89651	-1.99654	-2.53473
ECK3166_folP_16as_05-essential-on-minimal 2006 / 08-division	-0.087457	0.0389055	-0.0683976	-0.145781	-0.069416	-0.0662329
ECK3167_ftsH_14as_02-coliwiki evidence of essentiality / 08-division	0.107642	0.0979249	-0.0326496	0.188581	0.156987	0.117648
ECK3168_rlmE_25as_08-division (non-essential)	-2.93735	0.212257	-2.87882	-2.71726	-3.22579	-2.92755
ECK3171_dacB_14as_06-PBP (non-essential)	0.204199	0.0563551	0.227441	0.119826	0.234888	0.234643
ECK3172_obgE_71as_01-coliwiki essentials	#N/A	#N/A	#N/A	#N/A	#N/A	#N/A
ECK3174_rpmA_28as_01-coliwiki essentials	-3.79759	0.733473	-3.61525	-2.83549	-4.37984	-4.35977
ECK3175_rplU_17as_01-coliwiki essentials	-3.67489	0.328946	-3.45229	-4.15662	-3.61398	-3.47667
ECK3176_ispB_32as_01-coliwiki essentials	-0.177625	0.100011	-0.045716	-0.177355	-0.199717	-0.28771
ECK3178_murA_27as_02-coliwiki evidence of essentiality / 12-drug target (fosfomycin)	-5.93332	2.71127	-5.604	-5.16718	-9.70266	-3.25945
ECK3180_mlaB_52as_04-baba 2006	-0.150576	0.210858	-0.280487	0.161607	-0.20681	-0.276616
ECK3187_kdsC_32as_03-PEC evidence of essentiality / 13-other	-3.86948	0.54839	-4.05125	-3.27796	-4.54089	-3.60781
ECK3188_lptC_14as_01-coliwiki essentials	-5.60647	1.43149	-3.96315	-6.54451	-4.88245	-7.03576
ECK3189_lptA_47as_01-coliwiki essentials	-9.85202	1.33249	-9.61583	-10.6303	-11.084	-8.07797
ECK3190_lptB_27as_03-PEC evidence of essentiality / 13-other	-5.10334	0.317627	-5.14154	-4.88729	-4.84679	-5.53774
ECK3219_rpsI_35as_03-PEC evidence of essentiality / 13-other	-3.20967	0.665922	-4.06555	-2.70364	-3.4093	-2.66021
ECK3220_rplM_24as_01-coliwiki essentials	-3.42181	0.620582	-3.43226	-2.54364	-3.79399	-3.91734
ECK3224_degS_-6as_02-coliwiki evidence of essentiality	0.0695291	0.181617	0.146056	-0.188894	0.230379	0.0905757
ECK3224_degS_26as_02-coliwiki evidence of essentiality	-0.719555	0.292724	-0.589192	-1.15064	-0.502047	-0.636342
ECK3237_mreD_20as_02-coliwiki evidence of essentiality / 13-other	-0.850313	0.409041	-0.708769	-1.34256	-0.376544	-0.973381
ECK3238_mreC_15as_13-other (non-essential)	-4.34472	0.753421	-3.61015	-5.25156	-3.85477	-4.66241
ECK3238_mreC_29as_13-other (non-essential)	-1.71255	0.602177	-1.2087	-2.55826	-1.36796	-1.71527
ECK3238_mreC_9as_01-coliwiki essentials / 13-other	-1.23595	0.53946	-1.07981	-1.99344	-0.718402	-1.15216
ECK3239_mreB_23as_13-other (non-essential)	-1.44478	0.647863	-1.2201	-2.32632	-0.787834	-1.44485
ECK3239_mreB_31as_01-coliwiki essentials / 13-other	-1.94947	0.664168	-1.60997	-2.91212	-1.42902	-1.84678
ECK3239_mreB_37as_13-other (non-essential)	#N/A	#N/A	#N/A	#N/A	#N/A	#N/A
ECK3242_accB_59as_01-coliwiki essentials	-7.52371	2.92188	-11.0381	-5.6337	-4.66582	-8.75725
ECK3243_accC_26as_01-coliwiki essentials	-5.24471	1.13648	-4.58237	-6.36081	-6.03945	-3.99621
ECK3268_aroE_30as_05-essential-on-minimal 2006 / 08-division	0.363763	0.0801466	0.401947	0.261633	0.344077	0.447395
ECK3269_tsaC_14as_03-PEC evidence of essentiality / 13-other	-0.657017	0.188693	-0.920835	-0.475922	-0.593315	-0.637996
ECK3273_def_31as_01-coliwiki essentials	-3.41387	0.359932	-3.26238	-3.0084	-3.84434	-3.54035
ECK3274_fmt_107as_01-coliwiki essentials	-0.573725	0.266665	-0.865448	-0.274286	-0.71639	-0.438776
ECK3281_rplQ_8as_01-coliwiki essentials	-8.31279	1.72611	-7.11582	-8.82634	-6.78255	-10.5265
ECK3282_rpoA_33as_01-coliwiki essentials	-4.72334	0.579852	-4.65372	-3.93073	-5.19845	-5.11047
ECK3283_rpsD_21as_01-coliwiki essentials	-4.90516	0.384464	-4.59353	-5.32563	-4.56474	-5.13676
ECK3284_rpsK_15as_01-coliwiki essentials	-5.40967	1.01739	-6.4314	-6.09187	-4.28919	-4.8262
ECK3285_rpsM_7as_03-PEC evidence of essentiality / 13-other	-4.82254	1.06405	-5.2808	-5.63061	-5.11992	-3.25884
ECK3287_secY_15as_01-coliwiki essentials	#N/A	#N/A	#N/A	#N/A	#N/A	#N/A
ECK3288_rplO_24as_01-coliwiki essentials	-4.38373	0.362228	-4.03476	-4.52376	-4.82762	-4.14879
ECK3289_rpmD_1as_01-coliwiki essentials	-3.18364	0.318686	-3.00507	-3.65198	-3.11449	-2.96302
ECK3290_rpsE_59as_01-coliwiki essentials	-3.80049	2.5484	-2.88202	-2.98529	-1.79749	-7.53718
ECK3291_rplR_26as_01-coliwiki essentials	-3.6582	0.440425	-3.45061	-3.14232	-3.94588	-4.09401
ECK3292_rplF_24as_01-coliwiki essentials	-2.84935	1.05836	-3.0403	-1.87744	-4.25825	-2.22143
ECK3293_rpsH_18as_01-coliwiki essentials	-3.73254	0.453726	-3.28455	-3.77293	-4.3439	-3.52877
ECK3294_rpsN_112as_01-coliwiki essentials	-3.46236	0.431823	-3.22226	-4.10513	-3.32243	-3.19963
ECK3295_rplE_86as_01-coliwiki essentials	#N/A	#N/A	#N/A	#N/A	#N/A	#N/A
ECK3296_rplX_17as_01-coliwiki essentials	-3.07973	0.559705	-3.60561	-2.55218	-3.51928	-2.64185
ECK3297_rplN_8as_01-coliwiki essentials	-2.95867	0.419308	-3.56095	-2.59085	-2.87258	-2.81028
ECK3298_rpsQ_7as_03-PEC evidence of essentiality / 13-other	-2.07038	0.279261	-2.45729	-1.89608	-1.83902	-2.08911
ECK3299_rpmC_49as_01-coliwiki essentials	-3.80987	0.553967	-3.57316	-3.47209	-4.63818	-3.55607
ECK3300_rplP_12as_03-PEC evidence of essentiality / 13-other	#N/A	#N/A	#N/A	#N/A	#N/A	#N/A
ECK3301_rpsC_21as_01-coliwiki essentials	-3.03745	0.261129	-3.26916	-3.06443	-3.14966	-2.66656
ECK3302_rplV_26as_02-coliwiki evidence of essentiality	-4.51893	0.33338	-4.15161	-4.96129	-4.48002	-4.48279
ECK3303_rpsS_1as_01-coliwiki essentials	-4.11956	0.315931	-3.84472	-3.96304	-4.56585	-4.10463
ECK3304_rplB_24as_01-coliwiki essentials	-3.41314	0.789887	-4.10269	-3.916	-2.35191	-3.28195
ECK3305_rplW_42as_01-coliwiki essentials	-4.78716	2.25582	-5.54915	-1.85318	-7.23671	-4.50961
ECK3306_rplD_46as_01-coliwiki essentials	-4.25129	0.392236	-4.40998	-4.73134	-3.9629	-3.90093
ECK3307_rplC_37as_01-coliwiki essentials	#N/A	#N/A	#N/A	#N/A	#N/A	#N/A
ECK3308_rpsJ_11as_01-coliwiki essentials	-0.539378	0.248194	-0.891728	-0.309241	-0.488727	-0.467816
ECK3327_fusA_18as_01-coliwiki essentials	-3.38005	0.369428	-3.86411	-3.46522	-3.04138	-3.14948
ECK3328_rpsG_1as_02-coliwiki evidence of essentiality	#N/A	#N/A	#N/A	#N/A	#N/A	#N/A
ECK3329_rpsL_17as_01-coliwiki essentials	-3.99467	2.04777	-4.54886	-6.64812	-2.6003	-2.18141
ECK3348_pabA_1as_05-essential-on-minimal 2006 / 08-division	0.257698	0.0788907	0.339385	0.167351	0.218448	0.305607
ECK3356_cysG_16as_05-essential-on-minimal 2006 / 08-division	-0.117153	0.184688	-0.187608	0.125428	-0.312087	-0.0943439
ECK3371_trpS_12as_01-coliwiki essentials	-4.81972	1.32062	-3.3139	-4.43266	-5.05084	-6.48147
ECK3376_aroB_41as_05-essential-on-minimal 2006 / 08-division	-0.0271201	0.348541	-0.148488	0.492408	-0.242613	-0.209787
ECK3383_mrcA_1as_06-PBP (non-essential)	0.0327517	0.101851	0.157322	-0.020145	0.0684569	-0.0746266
ECK3385_yrfF_27as_13-other (non-essential)	-0.429015	0.188075	-0.169666	-0.619153	-0.476016	-0.451227
ECK3385_yrfF_41as_03-PEC / 10-rcs-related	-3.49017	0.396135	-3.36283	-3.4298	-3.11858	-4.04948
ECK3399_bioH_131as_05-essential-on-minimal essentials / 06-PBP	#N/A	#N/A	#N/A	#N/A	#N/A	#N/A
ECK3419_asd_46as_01-coliwiki essentials	-0.787681	0.120644	-0.665764	-0.768215	-0.954361	-0.762385
ECK3443_panM_1as_05-essential-on-minimal 2006 / 08-division	0.21282	0.0857896	0.271001	0.107508	0.293364	0.179407
ECK3445_rpoH_34as_01-coliwiki essentials	0.31554	0.0907403	0.361696	0.21066	0.41507	0.274735
ECK3446_ftsX_62as_03-PEC / 08-division	-1.70012	0.266935	-1.65143	-2.08951	-1.50042	-1.5591
ECK3447_ftsE_71as_01-coliwiki essentials / 08-division	-0.665312	0.102627	-0.593407	-0.770582	-0.562641	-0.734618
ECK3448_ftsY_34as_01-coliwiki essentials / 08-division	-0.919724	0.185763	-0.947989	-1.09812	-0.973787	-0.659
ECK3455_yhhQ_77as_04-baba 2006	0.326546	0.0617001	0.319023	0.380784	0.242644	0.363733
ECK3517_bcsB_58as_04-baba 2006	0.172286	0.0538442	0.147581	0.25183	0.133542	0.156193
ECK3539_yiaD_28as_14-yamamoto 2009 essentiality is uncertain	#N/A	#N/A	#N/A	#N/A	#N/A	#N/A
ECK3547_glyS_48as_03-PEC evidence of essentiality / 13-other	-6.68953	2.35332	-5.56942	-5.00101	-10.1632	-6.02451
ECK3548_glyQ_19as_01-coliwiki essentials	-5.41633	1.72403	-5.24118	-3.53257	-7.71426	-5.17729
ECK3597_cysE_46as_05-essential-on-minimal 2006 / 08-division	-0.350202	0.319888	-0.658	0.0975279	-0.451737	-0.388599
ECK3598_gpsA_8as_03-PEC evidence of essentiality / 13-other	-0.797489	0.347629	-0.299613	-1.09132	-0.960771	-0.838256
ECK3613_waaU_65as_04-baba 2006	0.131882	0.139473	0.0946764	0.33105	0.00512806	0.0966739
ECK3623_waaA_23as_01-coliwiki essentials	-1.36666	0.259945	-1.58841	-1.54006	-1.31973	-1.01842
ECK3624_coaD_25as_01-coliwiki essentials	0.440123	0.0704563	0.4262	0.536973	0.367999	0.42932
ECK3627_rpmB_7as_01-coliwiki essentials	-6.0895	1.33891	-6.29545	-5.33793	-7.88249	-4.84213
ECK3629_dfp_9as_01-coliwiki essentials	-0.370672	0.0819289	-0.400916	-0.398181	-0.43344	-0.250149
ECK3630_dut_33as_01-coliwiki essentials	-5.31251	1.15477	-5.10255	-6.88703	-4.1076	-5.15286
ECK3632_pyrE_9as_05-essential-on-minimal 2006 / 08-division	0.110046	0.174925	0.139233	-0.143657	0.248529	0.196081
ECK3638_gmk_37as_01-coliwiki essentials	-5.91305	1.08526	-6.53684	-6.8759	-5.81198	-4.42747
ECK3640_spoT_-1as_01-coliwiki essentials	-0.264503	0.13215	-0.330812	-0.368269	-0.286152	-0.0727792
ECK3642_recG_0as_13-other (non-essential)	-0.191325	0.13123	-0.134763	-0.354788	-0.0483473	-0.227402
ECK3662_ilvB_43as_05-essential-on-minimal 2006 / 08-division	0.350381	0.106591	0.38781	0.193426	0.388869	0.43142
ECK3691_gyrB_22as_01-coliwiki essentials	-1.694	0.542719	-1.51258	-1.05617	-2.33634	-1.87089
ECK3693_dnaN_0as_01-coliwiki essentials	-9.51241	1.55319	-7.62368	-8.8624	-10.893	-10.6706
ECK3694_dnaA_34as_01-coliwiki essentials	#N/A	#N/A	#N/A	#N/A	#N/A	#N/A
ECK3695_rpmH_22as_01-coliwiki essentials	-6.26134	2.74964	-6.47989	-3.40896	-8.89519	#N/A
ECK3696_rnpA_22as_01-coliwiki essentials	-4.23611	1.38367	-5.74489	-3.70621	-4.91014	-2.58321
ECK3698_yidC_68as_01-coliwiki essentials	-2.05002	0.395175	-1.6784	-2.35281	-1.74067	-2.42818
ECK3702_tnaB_94as_04-baba 2006	-0.068997	0.103252	-0.102421	0.0625485	-0.051924	-0.184192
ECK3722_glmS_50as_01-coliwiki essentials	0.0590536	0.250927	0.123714	-0.299205	0.124419	0.287286
ECK3723_glmU_32as_01-coliwiki essentials	-0.431515	0.322096	-0.476011	-0.702303	0.0312738	-0.57902
ECK3724_atpC_17as_05-essential-on-minimal 2006 / 08-division	-0.388325	0.178169	-0.510777	-0.123609	-0.454781	-0.464134
ECK3731_atpB_24as_05-essential-on-minimal 2006 / 08-division	-0.436383	0.225632	-0.598998	-0.110468	-0.576048	-0.460019
ECK3755_trpT_30as_01-coliwiki essentials (tRNA)	-2.39722	0.575392	-3.14971	-1.89968	-1.99869	-2.54082
ECK3762_ilvE_8as_05-essential-on-minimal 2006 / 08-division	0.164251	0.0743026	0.0930502	0.107156	0.229656	0.227143
ECK3763_ilvD_7as_05-essential-on-minimal 2006 / 08-division	0.362334	0.183862	0.268296	0.149595	0.504349	0.527094
ECK3764_ilvA_19as_05-essential-on-minimal 2006 / 08-division	-0.505983	0.123353	-0.60509	-0.326747	-0.561699	-0.530398
ECK3766_ilvC_2as_05-essential-on-minimal 2006 / 08-division	-0.0679438	0.0491459	-0.0464261	-0.0138209	-0.128045	-0.0834826
ECK3775_rho_14as_01-coliwiki essentials	-3.27418	0.297889	-2.9139	-3.15007	-3.55938	-3.47336
ECK3786_wzyE_27as_04-baba 2006	-5.40437	0.153003	-5.4024	-5.46962	-5.19389	-5.55157
ECK3789_argX_34as_01-coliwiki essentials (tRNA)	-2.29864	0.323017	-2.61423	-1.87014	-2.46335	-2.24686
ECK3790_hisR_29as_01-coliwiki essentials (tRNA)	-1.45873	0.497315	-1.88293	-0.760006	-1.73038	-1.46162
ECK3792_proM_43as_01-coliwiki essentials (tRNA)	-0.4851	0.197453	-0.677415	-0.209327	-0.541743	-0.511915
ECK3798_hemD_24as_01-coliwiki essentials	-1.38809	0.10512	-1.54333	-1.34969	-1.31029	-1.34904
ECK3799_hemC_28as_01-coliwiki essentials	-2.14653	0.196088	-2.21726	-1.93413	-2.05123	-2.38349
ECK3822_metR_20as_05-essential-on-minimal 2006 / 08-division	0.0664971	0.0373247	0.015285	0.0622702	0.0952407	0.0931926
ECK3823_metE_23as_05-essential-on-minimal 2006 / 08-division	-0.112447	0.0389901	-0.0917659	-0.0931308	-0.0939742	-0.170916
ECK3828_ubiJ_7as_04-baba 2006	-1.17201	0.206769	-1.38287	-1.00407	-1.31588	-0.985203
ECK3835_ubiD_11as_04-baba 2006	-0.218629	0.0557221	-0.28623	-0.2349	-0.198635	-0.154751
ECK3842_hemG_56as_01-coliwiki essentials	-0.529372	0.137802	-0.596098	-0.324201	-0.578129	-0.619059
ECK3855_polA_15as_03-PEC evidence of essentiality / 13-other	-0.92302	0.266287	-0.898846	-0.585581	-0.975578	-1.23207
ECK3857_yihA_48as_01-coliwiki essentials	-1.99457	0.17798	-1.78156	-1.91452	-2.12882	-2.1534
ECK3863_glnA_7as_05-essential-on-minimal 2006 / 08-division	-0.423562	0.07712	-0.50796	-0.444913	-0.41902	-0.322354
ECK3911_tpiA_12as_05-essential-on-minimal 2006 / 08-division	-0.115928	0.24479	-0.281511	0.247418	-0.195141	-0.234479
ECK3925_ftsN_26as_02-coliwiki evidence of essentiality	-1.44049	0.214242	-1.22356	-1.35107	-1.46001	-1.72731
ECK3925_ftsN_503as_02-coliwiki evidence of essentiality	-0.635506	0.172581	-0.676714	-0.683446	-0.389211	-0.792652
ECK3925_ftsN_933s_02-coliwiki evidence of essentiality	-0.151655	0.0955008	-0.0686699	-0.288992	-0.132729	-0.116229
ECK3925_ftsN_952as_02-coliwiki evidence of essentiality	-0.939353	1.33209	0.355583	-1.71928	0.00847605	-2.40219
ECK3927_priA_6as_03-PEC evidence of essentiality / 13-other	-0.31728	0.0319225	-0.28881	-0.331184	-0.355765	-0.29336
ECK3931_metB_20as_05-essential-on-minimal 2006 / 08-division	-0.19324	0.121244	-0.136138	-0.0620277	-0.341675	-0.233119
ECK3932_metL_124as_05-essential-on-minimal 2006 / 08-division	-0.509518	0.071366	-0.497341	-0.425148	-0.516851	-0.598731
ECK3933_metF_20as_05-essential-on-minimal 2006 / 08-division	#N/A	#N/A	#N/A	#N/A	#N/A	#N/A
ECK3947_ppc_19as_05-essential-on-minimal 2006 / 08-division	0.0965002	0.0194828	0.0753698	0.107214	0.0855345	0.117883
ECK3948_argE_18as_05-essential-on-minimal 2006 / 08-division	0.263729	0.0322044	0.241588	0.233043	0.278226	0.302061
ECK3949_argC_1as_05-essential-on-minimal 2006 / 08-division	0.283891	0.0468473	0.226416	0.301327	0.336889	0.270933
ECK3950_argB_13as_05-essential-on-minimal 2006 / 08-division	-0.096328	0.0706521	-0.143182	-0.00160068	-0.156738	-0.0837909
ECK3951_argH_29as_05-essential-on-minimal 2006 / 08-division	0.291282	0.103928	0.333837	0.151364	0.395979	0.283948
ECK3958_btuB_37as_14-yamamoto 2009 essentiality is uncertain	#N/A	#N/A	#N/A	#N/A	#N/A	#N/A
ECK3959_murI_10as_13-other (non-essential)	-2.74949	0.319493	-2.4785	-3.07867	-2.47266	-2.96811
ECK3959_murI_4as_13-other (non-essential)	-6.07645	0.726527	-6.26883	-6.57956	-5.00361	-6.45381
ECK3959_murI_61as_01-coliwiki essentials / 09-mur	-1.97623	0.247507	-1.71298	-2.25126	-1.83111	-2.10956
ECK3964_murB_9as_02-coliwiki evidence of essentiality / 09-mur	-5.8161	1.39109	-5.41343	-6.16176	-4.18296	-7.50626
ECK3965_birA_17as_01-coliwiki essentials	-6.01838	0.371082	-6.25466	-5.59842	-5.82383	-6.39662
ECK3966_coaA_33as_03-PEC evidence of essentiality / 13-other	-1.64692	0.373207	-2.19445	-1.42499	-1.57303	-1.39523
ECK3967_thrU_5as_01-coliwiki essentials (tRNA)	-1.57565	0.457005	-1.59291	-1.02735	-2.145	-1.53734
ECK3969_glyT_28as_01-coliwiki essentials (tRNA)	-0.249859	0.554368	-0.605723	0.531797	-0.679201	-0.246311
ECK3972_secE_17as_01-coliwiki essentials	-3.97947	0.55187	-3.82951	-4.05512	-3.35228	-4.68097
ECK3973_nusG_16as_01-coliwiki essentials	-3.81942	0.321854	-3.36647	-4.01077	-3.81836	-4.08208
ECK3976_rplJ_59as_01-coliwiki essentials	-5.62401	0.602719	-6.37564	-4.9467	-5.76485	-5.40886
ECK3977_rplL_104as_01-coliwiki essentials	-3.55923	0.320809	-3.22366	-3.91545	-3.36311	-3.73471
ECK3978_rpoB_1as_01-coliwiki essentials / 08-division	-2.3157	0.622289	-2.54762	-1.42338	-2.42953	-2.86228
ECK3979_rpoC_2as_01-coliwiki essentials	-3.73719	0.429486	-3.85844	-3.91764	-4.06624	-3.10644
ECK3989_hemE_7as_14-yamamoto 2009 essentiality is uncertain	-2.19044	0.265279	-2.34505	-2.0495	-1.89442	-2.47279
ECK3997_purD_49as_05-essential-on-minimal 2006 / 08-division	-0.122404	0.309652	-0.321274	0.278174	-0.406693	-0.0398234
ECK3998_purH_1as_05-essential-on-minimal 2006 / 08-division	#N/A	#N/A	#N/A	#N/A	#N/A	#N/A
ECK4005_metA_7as_05-essential-on-minimal 2006 / 08-division	-0.274707	0.0763826	-0.334116	-0.227063	-0.345094	-0.192553
ECK4032_ubiA_94as_01-coliwiki essentials	-0.0973326	0.193534	-0.170989	0.029329	0.0876982	-0.335368
ECK4033_plsB_7as_01-coliwiki essentials	-1.68934	0.180327	-1.73193	-1.53147	-1.56786	-1.92611
ECK4035_lexA_20as_01-coliwiki essentials	-0.356526	0.0245314	-0.360135	-0.329172	-0.38792	-0.348877
ECK4041_dusA_41as_01-coliwiki essentials	-0.126942	0.100389	-0.0149132	-0.105832	-0.258221	-0.128801
ECK4044_dnaB_19as_01-coliwiki essentials	-5.93263	0.34383	-5.54943	-6.01287	-5.80529	-6.36293
ECK4051_ssb_8as_01-coliwiki essentials	-8.81679	3.74814	-12.8895	-6.80064	-10.9014	-4.67568
ECK4077_alsK_56as_01-coliwiki essentials	-0.0684982	0.157293	-0.227809	0.142962	-0.0573726	-0.131773
ECK4137_groL_92as_03-PEC evidence of essentiality / 13-other	-0.197631	0.106977	-0.151561	-0.0793341	-0.328329	-0.231299
ECK4141_efp_0as_03-PEC evidence of essentiality / 13-other	0.0392634	0.0680913	0.011289	0.108558	-0.0425165	0.0797227
ECK4146_ampC_25as_06-PBP (non-essential)	0.0703141	0.0617135	0.109487	0.095684	0.0978948	-0.0218097
ECK4156_psd_1as_01-coliwiki essentials	-1.50591	0.235133	-1.71547	-1.4484	-1.1985	-1.66127
ECK4157_rsgA_22as_03-PEC evidence of essentiality / 13-other	#N/A	#N/A	#N/A	#N/A	#N/A	#N/A
ECK4158_orn_11as_03-PEC evidence of essentiality / 13-other	-2.18318	0.215863	-2.29568	-1.94904	-2.06383	-2.42415
ECK4164_tsaE_51as_01-coliwiki essentials	-1.38017	0.309048	-1.58991	-0.932515	-1.58233	-1.41593
ECK4173_purA_32as_05-essential-on-minimal 2006 / 08-division	-0.19741	0.153374	-0.324759	0.0159248	-0.291122	-0.189687
ECK4198_rpsR_17as_01-coliwiki essentials	#N/A	#N/A	#N/A	#N/A	#N/A	#N/A
ECK4210_cysQ_21as_05-essential-on-minimal 2006 / 08-division	-0.0134394	0.0922777	-0.0498297	0.112973	-0.104217	-0.0126847
ECK4220_chpS_14as_01-coliwiki essentials	-0.110269	0.111798	-0.113699	0.0487432	-0.195028	-0.181092
ECK4222_ppa_39as_01-coliwiki essentials	-4.75231	0.37856	-4.19335	-4.97514	-4.9957	-4.84504
ECK4240_pyrB_12as_05-essential-on-minimal 2006 / 08-division	0.306943	0.0268082	0.31434	0.3226	0.267216	0.323615
ECK4251_valS_20as_01-coliwiki essentials	-3.12456	0.117871	-3.15143	-3.28018	-3.02681	-3.0398
ECK4254_lptF_105as_01-coliwiki essentials	-4.07975	0.24892	-4.18316	-3.7076	-4.19699	-4.23125
ECK4255_lptG_10as_01-coliwiki essentials	-1.10337	0.21789	-1.22903	-1.33286	-0.851951	-0.99965
ECK4351_dnaC_20as_01-coliwiki essentials	-5.7306	0.54316	-6.48887	-5.72589	-5.46816	-5.23949
ECK4352_dnaT_10as_03-PEC evidence of essentiality / 13-other	-7.34964	3.65093	-9.55736	-2.98471	-11.0488	-5.80772
ECK4380_serB_7as_05-essential-on-minimal 2006 / 08-division	0.0899292	0.0870364	-0.0287112	0.0806212	0.167659	0.140148
ECK4434_ythA_49as_01-coliwiki essentials	0.447514	0.195461	0.496798	0.173799	0.637455	0.482003
ECK4475_safA_13as_01-coliwiki essentials	0.00254773	0.103576	0.006258	0.137357	-0.113631	-0.0197926
ECK4477_sgrT_1as_01-coliwiki essentials	-0.128856	0.186571	-0.103285	0.0940311	-0.360854	-0.145316
ECK4479_ibsD_-16as_01-coliwiki essentials (sRNA, predicted)	0.0223155	0.0898615	0.0188296	0.129285	-0.0903209	0.0314688
ECK4480_ibsC_51s_01-coliwiki essentials (sRNA, predicted)	0.125415	0.0820507	0.142885	0.209483	0.0127213	0.13657
ECK4481_ibsE_51as_01-coliwiki essentials	0.213057	0.0429272	0.175105	0.269885	0.222061	0.185176
ECK4482_ibsA_50as_01-coliwiki essentials	-0.147463	0.128935	-0.162525	-0.00439833	-0.109029	-0.313899
ECK4483_ibsB_47as_01-coliwiki essentials	0.209689	0.0752042	0.183585	0.319917	0.150352	0.184901
ECK4484_ilvX_-10as_01-coliwiki essentials (small protein)	0.0145576	0.107321	0.0331366	0.12194	0.0374389	-0.134285
ECK4485_yjeV_9as_01-coliwiki essentials (small protein)	-0.191693	0.159823	-0.0617556	-0.0753313	-0.225752	-0.403934
ECK4486_ykgR_0as_01-coliwiki essentials	-0.136145	0.0583392	-0.048774	-0.164841	-0.16149	-0.169475
ECK4487_ymiB_66as_01-coliwiki essentials (new in _03)	0.229724	0.0605791	0.247236	0.264607	0.139835	0.26722
ECK4489_ynbG_1as_01-coliwiki essentials	-0.0139679	0.0932768	-0.146956	0.000248749	0.0695056	0.02133
ECK4490_yoaJ_-10as_01-coliwiki essentials (small protein)	-0.234029	0.40002	-0.125677	-0.124168	0.121853	-0.808124
ECK4491_yoaK_25as_01-coliwiki essentials	0.199829	0.166508	0.109564	0.326397	0.352483	0.0108725
ECK4492_yobI_60as_01-coliwiki essentials	-0.25025	0.210572	-0.330156	0.0292476	-0.469626	-0.230466
ECK4493_yoeI_-5as_01-coliwiki essentials	0.130858	0.51444	0.583627	-0.252879	0.565015	-0.372331
ECK4494_yohP_1as_01-coliwiki essentials	0.204956	0.188629	0.4327	0.26998	0.120987	-0.00384205
ECK4495_ypdK_50as_01-coliwiki essentials	-0.0277413	0.0912566	0.0535118	0.0486413	-0.0987352	-0.114383
ECK4497_yqcG_53as_01-coliwiki essentials	0.525642	0.161432	0.629243	0.301193	0.655951	0.51618
ECK4498_yqeL_41as_01-coliwiki essentials	-0.0983047	0.119996	-0.150611	0.0793913	-0.138373	-0.183626
ECK4499_yqfG_61as_01-coliwiki essentials	0.0718457	0.128778	0.12558	0.0339077	0.214447	-0.0865515
ECK4500_yrbN_-14as_01-coliwiki essentials	-0.755267	0.236146	-0.794637	-0.410257	-0.909755	-0.90642
ECK4500_yrbN_46as_01-coliwiki essentials	-0.185212	0.165758	-0.336779	0.0419732	-0.272934	-0.173107
ECK4501_yshB_50as_01-coliwiki essentials	0.0526527	0.184706	0.207999	0.0659329	0.146976	-0.210298
ECK4510_mgrR_28as_01-coliwiki essentials (sRNA)	-0.0944272	0.122389	-0.116146	0.0481651	-0.246591	-0.0631376
ECK4511_fnrS_41as_01-coliwiki essentials (sRNA)	0.553914	0.0993972	0.700996	0.508864	0.483259	0.522535
ECK4512_sokE_35as_01-coliwiki essentials (new in _03)	0.019289	0.117537	-0.0452029	0.111517	0.124574	-0.113732
ECK4514_sokX_22as_01-coliwiki essentials (sRNA)	0.24691	0.100993	0.135818	0.206903	0.373653	0.271265
ECK4515_pmrR_12as_01-coliwiki essentials	0.154878	0.0848045	0.068273	0.264935	0.114106	0.172197
G0-8893_tpke11_6as_01-coliwiki essentials (sRNA / removed in _03)	-1.49708	0.554035	-1.59452	-1.33438	-0.865348	-2.19408
G0-8907_C0614_5as_01-coliwiki essentials (sRNA / removed in _03)	-0.0329786	0.122292	0.0496033	0.0890818	-0.10207	-0.168529
G0-9385_sroE_14as_01-coliwiki essentials (sRNA / removed in _03)	-2.7202	0.539514	-3.28042	-1.99475	-2.90144	-2.7042
control_c11_13-other (non-essential)	#N/A	#N/A	#N/A	#N/A	#N/A	#N/A
control_c16_13-other (non-essential)	0.0808389	0.088531	0.0761184	-0.0375068	0.111448	0.173296
control_c17_13-other (non-essential)	0.566621	0.0758516	0.633962	0.4664	0.550345	0.615778
control_c18_13-other (non-essential)	0.000227664	0.129501	0.0489192	0.0385275	-0.189368	0.102832
control_c20_13-other (non-essential)	-0.215667	0.09276	-0.21735	-0.098266	-0.32516	-0.221893
control_c21_13-other (non-essential)	0.0607826	0.0583373	0.0696744	0.137995	0.0329286	0.00253236
control_c23_13-other (non-essential)	0.0907527	0.0950671	-0.00172595	0.143472	0.19721	0.0240552
control_c24_13-other (non-essential)	-0.152411	0.104617	-0.209399	-0.257414	-0.0192606	-0.12357
control_c26_13-other (non-essential)	0.365773	0.109132	0.49452	0.231396	0.391834	0.345341
control_c27_13-other (non-essential)	-0.23962	0.0307474	-0.196935	-0.258279	-0.237894	-0.26537
control_c28_13-other (non-essential)	-0.0233572	0.0188574	0	-0.0386223	-0.0161011	-0.0387055
control_c29_13-other (non-essential)	-0.119667	0.067083	-0.0639793	-0.173665	-0.0593485	-0.181677
control_c2_13-other (non-essential)	#N/A	#N/A	#N/A	#N/A	#N/A	#N/A
control_c31_13-other (non-essential)	-0.131144	0.0741455	-0.0433557	-0.120211	-0.136955	-0.224056
control_c32_13-other (non-essential)	-0.288698	0.11215	-0.341569	-0.173604	-0.419196	-0.220424
control_c34_13-other (non-essential)	-0.241906	0.029472	-0.216373	-0.259237	-0.217548	-0.274467
control_c35_13-other (non-essential)	0.167197	0.111319	0.248341	0.00309603	0.198158	0.219192
control_c36_13-other (non-essential)	0.175585	0.132468	0.121146	0.370128	0.0737714	0.137293
control_c38_13-other (non-essential)	-0.0574785	0.0875283	-0.0526213	0.0498189	-0.16434	-0.0627723
control_c3_13-other (non-essential)	-0.112543	0.168688	-0.0244578	0.0467663	-0.340227	-0.132253
control_c40_13-other (non-essential)	0.340472	0.116822	0.363708	0.270276	0.232856	0.495049
control_c44_13-other (non-essential)	-0.143825	0.113494	-0.122337	0	-0.27025	-0.182713
control_c46_13-other (non-essential)	0.296115	0.131795	0.493726	0.229096	0.235335	0.226305
control_c47_13-other (non-essential)	0.275553	0.115818	0.385477	0.11696	0.269705	0.330069
control_c48_13-other (non-essential)	0.250474	0.204657	0.446669	-0.0121679	0.19433	0.373064
control_c49_13-other (non-essential)	-0.0393102	0.161931	0.101049	-0.268136	0.0415976	-0.0317517
control_c4_13-other (non-essential)	0.198362	0.052254	0.239675	0.172531	0.137247	0.243996
control_c51_13-other (non-essential)	0.0901138	0.176163	0.144659	-0.171535	0.204137	0.183193
control_c54_13-other (non-essential)	-0.199738	0.0610508	-0.171931	-0.27432	-0.133037	-0.219662
control_c57_13-other (non-essential)	0.384791	0.177757	0.51428	0.129441	0.398219	0.497224
control_c59_13-other (non-essential)	-0.203746	0.116106	-0.253534	-0.0405429	-0.210974	-0.309932
control_c61_13-other (non-essential)	-0.115388	0.103529	-0.241808	-0.126282	-0.104293	0.0108304
control_c62_13-other (non-essential)	0.0260539	0.157352	-0.123405	0.247905	-0.00297425	-0.0173106
control_c63_13-other (non-essential)	-0.0287062	0.0327301	-0.0368618	0.0129768	-0.0248816	-0.0660583
control_c64_13-other (non-essential)	0.0793053	0.134069	0.275878	-0.00681043	0.0538002	-0.0056461
control_c66_13-other (non-essential)	0.307934	0.0809718	0.359488	0.213125	0.389089	0.270033
control_c67_13-other (non-essential)	0.0793053	0.134069	0.275878	-0.00681043	0.0538002	-0.0056461
control_c68_13-other (non-essential)	-0.00590402	0.0968397	0.137455	-0.0316324	-0.0655785	-0.0638604
control_c6_13-other (non-essential)	0.00559103	0.0444593	-0.0251787	0.0663067	0.0112135	-0.0299774
control_c70_13-other (non-essential)	-0.264404	0.0673309	-0.329337	-0.299999	-0.174999	-0.25328
control_c72_13-other (non-essential)	-0.00292047	0.175641	0.0232398	-0.231276	0.196354	0
control_c74_13-other (non-essential)	0.323019	0.111077	0.274994	0.192996	0.380807	0.443278
control_c75_13-other (non-essential)	-0.00724632	0.0947491	-0.0329828	-0.115523	0.112515	0.00700603
control_c77_13-other (non-essential)	0.109057	0.0987464	0.0522995	0.205935	0	0.177994
control_c79_13-other (non-essential)	-0.0279945	0.0983163	-0.119491	0.0893713	-0.0980138	0.0161557
control_c7_13-other (non-essential)	0.176387	0.0994956	0.320461	0.163363	0.120456	0.101268
control_c80_13-other (non-essential)	-0.233332	0.0650684	-0.322809	-0.205552	-0.170699	-0.234269
control_c81_13-other (non-essential)	-0.215954	0.117684	-0.312481	-0.0666388	-0.307704	-0.17699
control_gfp_13-other (non-essential)	0.00181014	0.0775296	-0.0520384	0.00961118	-0.0588674	0.108535
rfp_124as_13-other (non-essential)	-0.0975585	0.0901138	-0.0853023	0.0166826	-0.200553	-0.121062

## Sheet: pe_growth_on_corr
sgRNA name	mean	SD	rep1	rep2	rep3	rep4
ECK0002_thrA_2as_05-essential-on-minimal 2006 / 08-division	0.00498572	0.244991	0.170842	0.0961943	0.112243	-0.359336
ECK0003_thrB_20as_05-essential-on-minimal 2006 / 08-division	-0.122327	0.188937	-0.251924	0.0878535	-0.0162062	-0.309032
ECK0004_thrC_56as_05-essential-on-minimal 2006 / 08-division	#N/A	#N/A	#N/A	#N/A	#N/A	#N/A
ECK0026_ribF_36as_01-coliwiki essentials	-2.26432	0.715791	-2.16076	-1.32207	-3.00129	-2.57317
ECK0027_ileS_23as_01-coliwiki essentials	-3.95533	0.535753	-3.96831	-3.4118	-4.68145	-3.75976
ECK0028_lspA_87as_01-coliwiki essentials	-2.6007	0.620944	-2.06809	-2.2498	-3.46649	-2.61841
ECK0030_ispH_12as_01-coliwiki essentials	-1.94913	0.261156	-2.20494	-1.60998	-2.09247	-1.88914
ECK0032_dapB_21as_01-coliwiki essentials	-1.71742	0.47038	-1.86523	-1.28731	-1.40191	-2.31524
ECK0033_carA_41as_05-essential-on-minimal 2006 / 08-division	0.123561	0.124946	-0.0291162	0.166507	0.266913	0.0899402
ECK0034_carB_2as_05-essential-on-minimal 2006 / 08-division	0.0160597	0.0546238	-0.0620956	0.0467297	0.0201178	0.0594867
ECK0049_folA_1_13-other (non-essential)	-3.9808	0.814116	-2.82186	-4.11627	-4.26544	-4.71961
ECK0049_folA_3_13-other (non-essential)	0.300936	0.227545	0.548632	0.393454	0.0134748	0.248184
ECK0049_folA_58as_03-PEC / 12-drug target (trimethoprim)	-2.5847	1.20971	-2.4605	-1.10707	-4.05959	-2.71163
ECK0053_pdxA_13as_05-essential-on-minimal 2006 / 08-division	#N/A	#N/A	#N/A	#N/A	#N/A	#N/A
ECK0055_lptD_17as_01-coliwiki essentials	-2.78526	0.815669	-2.61018	-1.84079	-3.81757	-2.8725
ECK0058_yabQ_1as_04-baba 2006 (removed in _03)	#N/A	#N/A	#N/A	#N/A	#N/A	#N/A
ECK0073_leuD_1as_05-essential-on-minimal 2006 / 08-division	-0.497079	0.250098	-0.79785	-0.203161	-0.567043	-0.420263
ECK0074_leuC_55as_05-essential-on-minimal 2006 / 08-division	0.182708	0.07546	0.123817	0.168349	0.292564	0.146102
ECK0075_leuB_25as_05-essential-on-minimal 2006 / 08-division	0.10223	0.314113	0.314969	-0.361479	0.273675	0.181756
ECK0076_leuA_1as_05-essential-on-minimal 2006 / 08-division	0.181092	0.219706	0.170867	-0.12596	0.33289	0.346574
ECK0077_leuL_80as_05-essential-on-minimal 2006 / 08-division	0.105967	0.142276	0.0271941	0.22944	0.22196	-0.0547267
ECK0084_ftsL_57as_01-coliwiki essentials / 08-division	-12.5159	4.01134	-14.1148	-15.0335	-6.52665	-14.3885
ECK0085_ftsI_-11s_01-coliwiki essentials	-0.428015	0.220579	-0.570371	-0.479075	-0.102847	-0.559767
ECK0085_ftsI_1694as_01-coliwiki essentials	-7.33494	4.83191	-3.96582	-13.7384	-3.26007	-8.37551
ECK0085_ftsI_869as_01-coliwiki essentials	-14.154	1.33021	-13.8356	-12.7156	-14.1393	-15.9254
ECK0086_murE_27as_01-coliwiki essentials / 09-mur	-10.1549	2.32347	-7.311	-9.40611	-11.2122	-12.6905
ECK0087_murF_17as_02-coliwiki evidence of essentiality / 09-mur	-12.0657	3.56092	-12.3971	-8.74487	-10.2111	-16.9096
ECK0088_mraY_20as_02-coliwiki evidence of essentiality / 09-mur	-5.17872	0.40021	-5.65003	-4.82567	-5.37132	-4.86787
ECK0089_murD_42as_01-coliwiki essentials / 09-mur	-4.98047	1.34328	-4.0561	-3.93102	-6.83611	-5.09867
ECK0091_murG_47as_01-coliwiki essentials / 09-mur	-8.03875	5.69978	-3.02104	-4.53935	-8.84997	-15.7447
ECK0092_murC_35as_01-coliwiki essentials / 09-mur	-6.67511	1.96998	-5.17076	-5.98148	-5.97371	-9.57448
ECK0093_ddlB_23as_12-drug target (cycloserine D) (non-essential)	-6.76553	1.84952	-5.35916	-6.40596	-9.46451	-5.83249
ECK0094_ftsQ_57as_01-coliwiki essentials / 08-division	#N/A	#N/A	#N/A	#N/A	#N/A	#N/A
ECK0095_ftsA_53as_01-coliwiki essentials / 08-division	-8.3327	4.85296	-1.89104	-12.1154	-7.28366	-12.0407
ECK0096_ftsZ_-8s_01-coliwiki essentials	0.733701	0.324315	0.990649	0.471766	0.435449	1.03694
ECK0096_ftsZ_1132as_01-coliwiki essentials	-4.4991	1.69584	-2.9908	-3.40458	-6.74054	-4.86046
ECK0096_ftsZ_11as_01-coliwiki essentials	0.434822	1.27657	-0.8147	0.385581	-0.0297509	2.19816
ECK0096_ftsZ_45as_13-other (non-essential)	-0.834173	0.42443	-1.3851	-0.448208	-0.558917	-0.944465
ECK0096_ftsZ_608as_01-coliwiki essentials	-4.73595	1.67971	-5.5496	-2.587	-6.47429	-4.33291
ECK0097_lpxC_62as_01-coliwiki essentials	-1.27317	0.54915	-0.870063	-0.852238	-2.02097	-1.34942
ECK0098_secM_55as_01-coliwiki essentials	-4.35871	1.19392	-4.61721	-3.45495	-5.94319	-3.4195
ECK0099_secA_53as_01-coliwiki essentials	-4.47787	0.740848	-5.35786	-4.62749	-4.36291	-3.56322
ECK0103_coaE_19as_03-PEC evidence of essentiality / 13-other	-0.805754	0.529712	-0.874123	-0.123787	-1.41569	-0.809419
ECK0108_nadC_6as_05-essential-on-minimal 2006 / 08-division	-0.16073	0.173674	-0.219825	-0.096504	0.0402447	-0.366837
ECK0125_can_1as_01-coliwiki essentials	-0.965699	0.621429	-1.21675	-0.102684	-1.55755	-0.985803
ECK0130_panD_32as_05-essential-on-minimal 2006 / 08-division	0.0230187	0.132764	-0.164121	0.110325	0.021693	0.124178
ECK0132_panC_19as_05-essential-on-minimal 2006 / 08-division	0.165218	0.493784	0.819354	-0.360399	0.00337994	0.198538
ECK0133_panB_22as_05-essential-on-minimal 2006 / 08-division	-0.370837	0.345843	-0.827113	0.00589663	-0.383706	-0.278425
ECK0141_folK_22as_01-coliwiki essentials	0.96236	0.253829	0.985973	1.30918	0.733329	0.820961
ECK0148_mrcB_8as_06-PBP (non-essential)	-2.19795	0.386378	-2.42643	-2.04906	-1.72785	-2.58846
ECK0153_hemL_1as_01-coliwiki essentials	-1.35323	0.571047	-1.11685	-0.827352	-2.15587	-1.31285
ECK0155_erpA_25as_01-coliwiki essentials	-0.29404	0.21103	-0.551525	-0.0386151	-0.325097	-0.260924
ECK0164_dapD_31as_01-coliwiki essentials	-2.59304	0.116584	-2.62436	-2.73331	-2.55918	-2.4553
ECK0166_map_22as_01-coliwiki essentials	-2.80705	0.716378	-3.03526	-1.94927	-3.64793	-2.59573
ECK0168_rpsB_17as_01-coliwiki essentials	-4.11406	1.15374	-2.84389	-3.43721	-4.97268	-5.20248
ECK0170_pyrH_11as_01-coliwiki essentials	-3.61646	1.15567	-3.01443	-2.55722	-5.20286	-3.69132
ECK0171_frr_68as_01-coliwiki essentials	-1.68876	0.628164	-1.85391	-0.764281	-1.98609	-2.15074
ECK0172_dxr_16as_01-coliwiki essentials / 12-drug target (fosmidomycin)	-2.41179	0.403411	-2.03991	-2.11	-2.87501	-2.62221
ECK0173_ispU_25as_01-coliwiki essentials	-6.00553	1.87927	-5.98718	-3.5948	-6.26279	-8.17735
ECK0174_cdsA_18as_01-coliwiki essentials	-7.39547	1.16535	-7.74373	-5.70268	-7.76493	-8.37056
ECK0175_rseP_62as_01-coliwiki essentials	-0.52482	0.325402	-0.10865	-0.749826	-0.814776	-0.42603
ECK0176_bamA_50as_01-coliwiki essentials	-5.11125	1.1242	-4.11329	-5.84435	-4.1894	-6.29796
ECK0178_lpxD_7as_01-coliwiki essentials	-2.0598	0.753033	-1.3248	-2.2012	-3.05114	-1.66206
ECK0179_fabZ_55as_01-coliwiki essentials	-2.37444	1.23804	-1.36651	-2.27742	-4.14397	-1.70987
ECK0180_lpxA_17as_01-coliwiki essentials	-2.19248	0.518828	-1.96973	-2.91128	-2.18758	-1.70133
ECK0181_lpxB_19as_01-coliwiki essentials	-4.90528	1.49039	-3.10649	-4.36335	-5.63123	-6.52004
ECK0183_dnaE_-11as_01-coliwiki essentials	-3.67362	1.16817	-3.00638	-3.11259	-5.42344	-3.15208
ECK0183_dnaE_13as_01-coliwiki essentials	-2.87639	0.878058	-3.12819	-1.68243	-3.78346	-2.91149
ECK0184_accA_18as_01-coliwiki essentials	-2.49311	0.911968	-2.62326	-1.27625	-3.48752	-2.58541
ECK0187_tilS_35as_01-coliwiki essentials	0.0225152	0.108088	0.0279013	0.117275	-0.13009	0.0749741
ECK0194_proS_14as_01-coliwiki essentials	-4.47878	1.44896	-3.2462	-3.8336	-6.55782	-4.27749
ECK0196_rcsF_15as_10-rcs-related (non-essential)	0.282012	0.165723	0.378662	0.349422	0.0340775	0.365888
ECK0243_proB_15as_05-essential-on-minimal 2006 / 08-division	0.128252	0.210974	-0.0246966	0.259929	0.354029	-0.076253
ECK0244_proA_26as_05-essential-on-minimal 2006 / 08-division	-0.104709	0.26574	-0.334544	0.236321	-0.0251296	-0.295482
ECK0271_yagG_17as_04-baba 2006	0.455545	0.117466	0.315955	0.447929	0.603366	0.45493
ECK0366_hemB_1as_01-coliwiki essentials	-1.36864	0.755745	-1.03721	-0.571433	-2.33987	-1.52604
ECK0371_ampH_28as_06-PBP (non-essential)	0.0140375	0.273197	-0.344347	0.315345	0.0816624	0.00348981
ECK0381_proC_49as_05-essential-on-minimal 2006 / 08-division	#N/A	#N/A	#N/A	#N/A	#N/A	#N/A
ECK0402_secD_2as_01-coliwiki essentials	-1.23285	0.536636	-1.07751	-0.545606	-1.73329	-1.57498
ECK0403_secF_36as_01-coliwiki essentials	-1.12772	0.500072	-1.23179	-0.570829	-1.75831	-0.949929
ECK0408_ribD_2as_01-coliwiki essentials	-0.255333	0.576218	-0.669933	0.593034	-0.544281	-0.400152
ECK0409_ribE_32as_01-coliwiki essentials	-2.69206	1.12201	-2.41171	-1.299	-3.10604	-3.95149
ECK0410_nusB_2as_03-PEC evidence of essentiality / 13-other	-1.95338	0.868258	-1.7263	-1.01404	-3.10555	-1.96764
ECK0411_thiL_23as_01-coliwiki essentials	0.122095	0.313052	0.208691	0.3391	-0.340614	0.281203
ECK0414_dxs_19as_01-coliwiki essentials	-5.47562	0.484096	-5.8572	-4.91558	-5.90239	-5.2273
ECK0415_ispA_12as_01-coliwiki essentials	-0.144497	0.462751	-0.117138	0.490649	-0.572709	-0.378789
ECK0449_ffs_22as_01-coliwiki essentials (4.5S RNA)	-1.50173	0.976528	-0.950011	-0.750723	-2.90936	-1.39684
ECK0464_dnaX_1as_01-coliwiki essentials	-11.443	4.358	-4.97376	-12.7882	-14.3109	-13.6993
ECK0468_adk_28as_01-coliwiki essentials	-4.37725	0.563714	-4.06449	-3.74129	-4.87401	-4.82922
ECK0469_hemH_27as_01-coliwiki essentials	-1.411	0.647831	-0.92398	-0.915775	-2.28567	-1.51859
ECK0515_purK_20as_05-essential-on-minimal 2006 / 08-division	0.312409	0.0802012	0.195355	0.331199	0.347152	0.375929
ECK0516_purE_21as_05-essential-on-minimal 2006 / 08-division	0.581918	0.18193	0.539727	0.829101	0.391656	0.567188
ECK0517_lpxH_48as_01-coliwiki essentials	-0.565889	0.341203	-0.195528	-0.585542	-1.01529	-0.467193
ECK0519_cysS_33as_01-coliwiki essentials	-10.3455	4.41203	-15.2335	-4.56719	-11.3908	-10.1903
ECK0522_folD_88as_03-PEC evidence of essentiality / 13-other	-0.778511	0.22105	-0.78068	-0.473784	-0.992859	-0.866723
ECK0529_argU_7as_01-coliwiki essentials (tRNA)	0.400105	0.290586	0.017013	0.708438	0.503431	0.371538
ECK0577_fes_54as_05-essential-on-minimal 2006 / 08-division	-0.166177	0.162919	-0.32454	-0.00187702	-0.0518053	-0.286484
ECK0625_dacA_1as_06-PBP (non-essential)	1.08607	0.218375	0.980834	0.840754	1.18935	1.33334
ECK0627_mrdB_15as_01-coliwiki essentials / 06-PBP	#N/A	#N/A	#N/A	#N/A	#N/A	#N/A
ECK0628_mrdA_43as_01-coliwiki essentials / 06-PBP	-0.0212812	0.451925	0.617153	-0.407435	-0.257361	-0.0374813
ECK0632_nadD_34as_02-coliwiki evidence of essentiality	0.0944414	0.339634	-0.183468	0.589508	-0.0054937	-0.022781
ECK0633_holA_-16as_01-coliwiki essentials	-2.7034	1.29093	-3.64629	-1.00407	-3.76596	-2.3973
ECK0633_holA_17as_01-coliwiki essentials	-4.29708	1.50345	-5.716	-2.23517	-5.01198	-4.22516
ECK0634_lptE_49as_01-coliwiki essentials	-2.73593	1.06047	-3.26331	-1.59747	-3.93948	-2.14346
ECK0635_leuS_1as_01-coliwiki essentials	-4.77112	2.11372	-2.94889	-4.00974	-7.81873	-4.30713
ECK0639_djlB_23as_14-yamamoto 2009 essentiality is uncertain	-0.362957	0.219727	-0.453879	-0.154788	-0.213775	-0.629385
ECK0649_lnt_13as_01-coliwiki essentials	-3.27207	2.03899	-2.11874	-6.31945	-2.14896	-2.50111
ECK0660_leuW_30as_01-coliwiki essentials (tRNA)	-0.681147	0.756879	-1.0193	0.274795	-1.48984	-0.490243
ECK0668_glnS_20as_01-coliwiki essentials	#N/A	#N/A	#N/A	#N/A	#N/A	#N/A
ECK0672_fldA_37as_02-coliwiki evidence of essentiality	0.134056	0.743495	-0.418906	1.22789	-0.066204	-0.206554
ECK0709_gltA_28as_05-essential-on-minimal 2006 / 08-division	0.284849	0.148046	0.246034	0.467329	0.11146	0.314573
ECK0721_cydA_41as_04-baba 2006	-2.12272	0.999996	-1.33784	-1.20081	-3.1729	-2.77934
ECK0729_tolB_-16as_13-other (non-essential)	-0.629812	0.183094	-0.796846	-0.669254	-0.36878	-0.684369
ECK0730_pal_22as_13-other (non-essential)	-0.670599	0.254015	-0.843161	-0.611218	-0.336644	-0.891372
ECK0731_ybgF_60as_13-other (non-essential)	0.285535	0.101456	0.408833	0.281667	0.291131	0.160509
ECK0739_nadA_22as_05-essential-on-minimal 2006 / 08-division	0.765687	0.0639413	0.743298	0.763214	0.702457	0.853778
ECK0763_bioA_22as_05-essential-on-minimal 2006 / 08-division	0.427638	0.105038	0.52736	0.287327	0.411575	0.484291
ECK0764_bioB_1as_05-essential-on-minimal 2006 / 08-division	-0.0739212	0.13927	0.125841	-0.108094	-0.115448	-0.197982
ECK0765_bioF_53as_05-essential-on-minimal 2006 / 08-division	0.21562	0.0862127	0.273748	0.257276	0.0876086	0.243848
ECK0766_bioC_26as_05-essential-on-minimal 2006 / 08-division	-0.331422	0.248728	-0.696979	-0.153414	-0.20097	-0.274326
ECK0767_bioD_26as_05-essential-on-minimal 2006 / 08-division	0.0816919	0.0321876	0.129455	0.0724131	0.0627112	0.0621878
ECK0829_dacC_17as_06-PBP (non-essential)	0.358178	0.0957544	0.465653	0.262264	0.410232	0.294563
ECK0875_infA_7as_01-coliwiki essentials	-4.20489	1.49007	-2.96974	-4.46408	-6.20811	-3.17762
ECK0877_cydC_18as_04-baba 2006	-0.333564	0.197274	-0.531647	-0.087495	-0.268639	-0.446473
ECK0881_ftsK_9as_01-coliwiki essentials / 08-division	-1.23665	0.642237	-0.542217	-0.856391	-1.90262	-1.64537
ECK0882_lolA_16as_02-coliwiki evidence of essentiality	-4.11393	0.666409	-3.49109	-4.03665	-3.87521	-5.05276
ECK0884_serS_14as_01-coliwiki essentials	-2.66494	1.0714	-3.08276	-1.54971	-3.95763	-2.06968
ECK0898_serC_34as_05-essential-on-minimal 2006 / 08-division	-0.729651	0.249928	-0.98235	-0.55795	-0.47611	-0.902192
ECK0899_aroA_11as_05-essential-on-minimal 2006 / 08-division	0.273945	0.21655	0.477331	-0.0156772	0.240522	0.393603
ECK0902_rpsA_38as_01-coliwiki essentials	-4.29663	1.63198	-2.69098	-3.27304	-6.28498	-4.9375
ECK0905_msbA_40as_01-coliwiki essentials	-1.22573	0.927109	-0.609272	-0.639609	-2.57933	-1.07471
ECK0906_lpxK_-1as_01-coliwiki essentials	-1.94073	0.982817	-1.24742	-1.5259	-3.39786	-1.59175
ECK0906_lpxK_32as_01-coliwiki essentials	-1.18116	0.74965	-1.03525	-0.436468	-2.22374	-1.02917
ECK0909_kdsB_25as_01-coliwiki essentials	-1.58383	0.759953	-1.41928	-1.01532	-2.69656	-1.20416
ECK0913_mukF_17as_01-coliwiki essentials	-0.0758189	0.143035	-0.104358	-0.019417	-0.258559	0.0790587
ECK0914_mukE_64as_01-coliwiki essentials	-1.58561	0.716231	-1.13962	-0.814325	-2.14794	-2.24055
ECK0915_mukB_62as_01-coliwiki essentials	-1.52562	0.584067	-0.900462	-1.17211	-2.13477	-1.89514
ECK0921_asnS_15as_01-coliwiki essentials	-3.83685	1.04085	-4.69911	-2.39578	-3.76401	-4.48849
ECK0936_pyrD_12as_05-essential-on-minimal 2006 / 08-division	0.635948	0.249283	0.750565	0.315196	0.582233	0.895798
ECK0945_fabA_22as_01-coliwiki essentials	-5.35036	1.33606	-4.13957	-4.26807	-6.28628	-6.70752
ECK0946_ycbZ_7as_01-coliwiki essentials	0.344035	0.123495	0.320684	0.461261	0.18078	0.413414
ECK0962_serT_1as_01-coliwiki essentials (tRNA)	0.221017	0.275604	0.34912	0.314423	0.408761	-0.188238
ECK1047_pyrC_12as_05-essential-on-minimal 2006 / 08-division	-0.00595517	0.178965	-0.217657	-0.0900128	0.126672	0.157177
ECK1054_murJ_1as_01-coliwiki essentials / 09-mur	-2.15074	0.331482	-2.36443	-1.75215	-2.47557	-2.01079
ECK1069_rne_52as_01-coliwiki essentials	-1.09047	1.7687	-3.4237	0.00569196	-1.46547	0.5216
ECK1078_fabD_27as_01-coliwiki essentials	-3.57524	0.922489	-2.98631	-2.66062	-4.6729	-3.98111
ECK1079_fabG_35as_01-coliwiki essentials	-3.59087	1.14235	-2.85166	-2.4759	-4.9687	-4.06721
ECK1080_acpP_74as_01-coliwiki essentials	-2.30651	1.1871	-1.3936	-1.67444	-4.02799	-2.13
ECK1084_tmk_56as_01-coliwiki essentials	-1.83499	0.477789	-1.40036	-2.51711	-1.70796	-1.71452
ECK1085_holB_16as_01-coliwiki essentials	-3.13488	1.50515	-3.21009	-2.08913	-5.23665	-2.00364
ECK1102_lolC_9as_01-coliwiki essentials	-4.0703	0.571714	-3.82051	-3.89034	-4.91503	-3.6553
ECK1103_lolD_15as_01-coliwiki essentials	-5.22547	1.17424	-5.97992	-3.64795	-5.02872	-6.24528
ECK1104_lolE_13as_01-coliwiki essentials	0.167812	0.093758	0.117695	0.123613	0.308401	0.121539
ECK1117_purB_13as_04-baba 2006	0.786533	0.139426	0.886573	0.91363	0.616568	0.729361
ECK1119_mnmA_13as_03-PEC evidence of essentiality / 13-other	-1.05695	0.722287	-1.05073	-0.162183	-1.93086	-1.08403
ECK1122_icd_25as_05-essential-on-minimal 2006 / 08-division	-0.890356	0.693332	-0.70796	-0.221355	-1.86326	-0.768854
ECK1131_ymfK_14as_04-baba 2006 (removed in _03)	0.0679908	0.0941532	0.167685	0.0996714	0.061559	-0.0569517
ECK1162_minE_46as_04-baba 2006 / 07-min	-2.7677	0.815936	-2.21858	-1.99115	-3.75766	-3.10339
ECK1163_minD_55as_04-baba 2006 / 07-min	0.753558	0.171102	0.954778	0.537856	0.77959	0.742009
ECK1164_minC_15as_07-min (non-essential)	-0.607382	0.359475	-0.113621	-0.72017	-0.969005	-0.626733
ECK1192_pth_26as_01-coliwiki essentials	-0.919544	0.309375	-1.02394	-0.458441	-1.0964	-1.0994
ECK1195_prs_6as_04-baba 2006	-2.84328	1.27898	-2.07091	-1.57584	-4.42176	-3.30462
ECK1196_ispE_18as_01-coliwiki essentials	0.0525417	0.293697	-0.0476872	0.314789	-0.317284	0.260349
ECK1197_lolB_6as_01-coliwiki essentials	-0.967414	0.482337	-0.699849	-0.693715	-1.68802	-0.788068
ECK1198_hemA_8as_01-coliwiki essentials	-5.07179	1.60705	-3.53066	-4.416	-5.04564	-7.29486
ECK1199_prfA_1as_01-coliwiki essentials	-3.49579	1.30706	-2.05716	-2.72148	-4.66347	-4.54103
ECK1200_prmC_39as_01-coliwiki essentials	-3.41731	1.69098	-2.62948	-2.25852	-5.92687	-2.85437
ECK1203_kdsA_1as_01-coliwiki essentials	-2.65367	1.35965	-2.42468	-1.36414	-4.57001	-2.25583
ECK1224_tpr_14-yamamoto 2009 essentiality is uncertain	#N/A	#N/A	#N/A	#N/A	#N/A	#N/A
ECK1254_trpA_28as_05-essential-on-minimal 2006 / 08-division	-0.0710343	0.225469	-0.405657	0.0866674	0.0201929	0.01466
ECK1255_trpB_20as_05-essential-on-minimal 2006 / 08-division	-0.0419276	0.110505	-0.0892475	0.102146	-0.0233825	-0.157227
ECK1256_trpC_58as_05-essential-on-minimal 2006 / 08-division	0.126122	0.0396802	0.066799	0.150363	0.1445	0.142825
ECK1257_trpD_50as_05-essential-on-minimal 2006 / 08-division	-0.0895899	0.100752	-0.235395	-0.0463941	-0.00616525	-0.0704051
ECK1258_trpE_18as_05-essential-on-minimal 2006 / 08-division	0.193921	0.0152751	0.181444	0.210462	0.203345	0.180434
ECK1268_topA_32as_01-coliwiki essentials	-0.920519	0.809307	-1.66583	0.220067	-0.994895	-1.24142
ECK1269_cysB_51as_05-essential-on-minimal 2006 / 08-division	-0.0982398	0.167383	-0.204079	-0.266523	0.0978077	-0.0201653
ECK1272_ribA_28as_01-coliwiki essentials	-1.61838	0.722789	-1.50377	-0.844444	-2.59199	-1.53333
ECK1276_pyrF_29as_05-essential-on-minimal 2006 / 08-division	0.602027	0.200117	0.862305	0.426047	0.465342	0.654412
ECK1283_fabI_16as_01-coliwiki essentials	-2.79019	0.916245	-1.84989	-2.45274	-4.02243	-2.83569
ECK1354_racR_26as_04-baba 2006	-1.44964	0.502908	-0.732832	-1.49921	-1.68361	-1.88292
ECK1563_dicC_108as_08-division (non-essential)	0.391895	0.177063	0.490685	0.233219	0.252541	0.591136
ECK1564_dicA_57as_04-baba 2006 / 08-division	-0.981665	0.529318	-0.232278	-1.08195	-1.47685	-1.13559
ECK1566_ydfB_54as_04-baba 2006	0.175264	0.209931	-0.128429	0.334373	0.201643	0.293468
ECK1569_dicB_19as_08-division (non-essential)	-0.280495	0.397508	-0.681221	0.174585	-0.0786721	-0.536671
ECK1633_tyrS_53as_01-coliwiki essentials	-3.366	0.988819	-2.86838	-2.21587	-4.24132	-4.13845
ECK1634_pdxH_1as_05-essential-on-minimal 2006 / 08-division	0.257332	0.144337	0.197265	0.445601	0.28049	0.105971
ECK1651_mepH_18as_11-hydrolase (non-essential)	-0.440621	0.284339	-0.788752	-0.122802	-0.525169	-0.325759
ECK1658_ribC_28as_01-coliwiki essentials	-1.89047	0.876976	-1.47535	-1.09846	-3.11816	-1.86991
ECK1687_ydiL_21as_04-baba 2006	0.0416651	0.220613	-0.252262	0.19854	-0.00297914	0.223362
ECK1691_aroD_11as_05-essential-on-minimal 2006 / 08-division	0.442683	0.203927	0.579386	0.189711	0.367932	0.633704
ECK1711_pheT_41as_01-coliwiki essentials	-3.78792	1.28808	-2.95801	-2.54765	-5.37421	-4.2718
ECK1712_pheS_1as_01-coliwiki essentials	-5.61976	1.69995	-4.06747	-4.48629	-7.78982	-6.13547
ECK1714_rplT_98as_01-coliwiki essentials	-3.3747	2.09271	-2.14953	-1.79467	-6.39072	-3.16389
ECK1716_infC_35as_01-coliwiki essentials	-5.26903	0.498497	-5.82359	-4.61128	-5.32253	-5.31873
ECK1717_thrS_6as_01-coliwiki essentials	-7.05652	4.32565	-11.7323	-2.33987	-9.52874	-4.62512
ECK1738_nadE_46as_01-coliwiki essentials	-1.54006	0.648768	-1.38958	-0.781327	-2.34896	-1.64036
ECK1777_gapA_36as_01-coliwiki essentials	-0.85488	0.494068	-0.553612	-0.319729	-1.32486	-1.22132
ECK1805_tsaB_25as_01-coliwiki essentials	0.507422	0.0730475	0.455526	0.516129	0.450574	0.607458
ECK1810_pabB_19as_05-essential-on-minimal 2006 / 08-division	0.0242452	0.116802	0.182187	-0.0883858	0.0352836	-0.032104
ECK1857_mepM_16as_11-hydrolase (non-essential)	-0.80449	0.641401	-0.855175	0.0448326	-1.51313	-0.894492
ECK1867_aspS_29as_01-coliwiki essentials	-10.6247	2.71448	-12.6131	-10.0035	-7.04019	-12.8422
ECK1877_argS_1as_01-coliwiki essentials	-4.3676	0.946634	-4.32018	-3.04556	-5.06949	-5.03518
ECK1908_leuZ_4as_01-coliwiki essentials (tRNA)	-0.294917	0.6684	-0.182425	0.598845	-0.69189	-0.904198
ECK1909_cysT_41as_01-coliwiki essentials (tRNA)	0.216625	0.16478	0.288037	-0.0070255	0.20687	0.378621
ECK1911_pgsA_17as_01-coliwiki essentials	-0.0450639	0.267016	0.0557421	0.190441	-0.427363	0.000924674
ECK1949_rcsA_2as_10-rcs-related (non-essential)	-0.265543	0.28611	-0.155736	-0.686002	-0.175334	-0.0451014
ECK1971_serU_12as_08-division (non-essential) (tRNA)	0.0544329	0.187883	-0.203333	0.235515	0.13594	0.0496097
ECK2004_dacD_11as_06-PBP (non-essential)	0.309559	0.190094	0.484419	0.0465505	0.304786	0.402482
ECK2012_yefM_61as_04-baba 2006	-0.0143631	0.10958	-0.00302297	0.0420119	0.075116	-0.171557
ECK2014_hisG_44as_05-essential-on-minimal 2006 / 08-division	0.102735	0.109727	0.108936	-0.0289801	0.0918155	0.239167
ECK2015_hisD_2as_05-essential-on-minimal 2006 / 08-division	0.157778	0.180054	0.242956	0.354887	0.0918302	-0.0585592
ECK2016_hisC_11as_05-essential-on-minimal 2006 / 08-division	-0.129432	0.144007	-0.0370289	-0.331429	-0.0160357	-0.133236
ECK2017_hisB_41as_05-essential-on-minimal 2006 / 08-division	-0.0365415	0.0812231	0.048813	0.0075444	-0.0682072	-0.134316
ECK2018_hisH_18as_05-essential-on-minimal 2006 / 08-division	0.374939	0.0314443	0.412545	0.38059	0.370404	0.336216
ECK2019_hisA_13as_05-essential-on-minimal 2006 / 08-division	-0.543207	0.277916	-0.568808	-0.296609	-0.383682	-0.92373
ECK2021_hisI_47as_05-essential-on-minimal 2006 / 08-division	0.262468	0.0418856	0.296778	0.272783	0.201529	0.278781
ECK2107_metG_46as_01-coliwiki essentials	-4.08674	1.21381	-3.25737	-3.71008	-5.88621	-3.49329
ECK2127_pbpG_6as_06-PBP (non-essential)	0.599408	0.260135	0.747281	0.365857	0.394328	0.890167
ECK2146_folE_6as_01-coliwiki essentials	-1.952	0.984467	-2.29812	-0.585288	-2.90896	-2.01564
ECK2169_mepS_19as_11-hydrolase (non-essential)	0.158469	0.135656	0.219389	-0.0358821	0.176082	0.274287
ECK2179_rplY_53as_14-yamamoto 2009 essentiality is uncertain	-3.01757	0.905266	-2.53413	-2.01586	-4.00363	-3.51665
ECK2182_yejM_27as_03-PEC evidence of essentiality / 13-other	-3.55598	0.574422	-2.8569	-3.52195	-4.2626	-3.58247
ECK2206_apbE_19as_01-coliwiki essentials	0.206395	0.0859433	0.103351	0.213025	0.31312	0.196083
ECK2209_rcsD_26as_10-rcs-related (non-essential)	0.202936	0.14275	0.396506	0.0922825	0.098307	0.22465
ECK2210_rcsB_29as_10-rcs-related (non-essential)	0.137199	0.197652	-0.039352	0.402899	0.168315	0.0169333
ECK2211_rcsC_11as_10-rcs-related (non-essential)	0.47111	0.155279	0.590229	0.497218	0.245333	0.551661
ECK2223_gyrA_11as_01-coliwiki essentials	-1.29568	0.640875	-1.5122	-0.354326	-1.79308	-1.52312
ECK2224_ubiG_22as_05-essential-on-minimal 2006 / 08-division	-0.960145	0.650795	-0.641048	-0.205533	-1.60403	-1.38997
ECK2226_nrdA_69as_01-coliwiki essentials	-2.86056	1.20824	-3.1401	-1.13565	-3.95843	-3.20806
ECK2227_nrdB_14as_01-coliwiki essentials / 08-division	-0.70395	0.822306	-0.925099	0.296559	-1.67455	-0.51271
ECK2306_purF_25as_05-essential-on-minimal 2006 / 08-division	-0.186541	0.295898	-0.600626	-0.199091	0.0226276	0.0309252
ECK2309_folC_1as_01-coliwiki essentials / 12-drug target (sulfamethoxazole)	-0.816272	0.566151	-0.37592	-0.568517	-1.64486	-0.675795
ECK2310_accD_39as_02-coliwiki evidence of essentiality	-11.2537	0.380708	-10.868	-11.5772	-11.5843	-10.9852
ECK2314_pdxB_11as_05-essential-on-minimal 2006 / 08-division	0.248366	0.30328	0.381019	-0.110863	0.13403	0.589278
ECK2317_fabB_26as_01-coliwiki essentials	-3.65866	0.994151	-3.98831	-2.19711	-4.02504	-4.42416
ECK2323_aroC_40as_05-essential-on-minimal 2006 / 08-division	-0.283	0.194619	-0.181567	-0.368819	-0.0718836	-0.509729
ECK2394_gltX_27as_01-coliwiki essentials	-1.73927	0.851109	-1.51264	-0.84624	-2.88964	-1.70856
ECK2406_ligA_50as_01-coliwiki essentials	-1.39613	0.675428	-0.995686	-1.46559	-2.31947	-0.803782
ECK2407_zipA_28as_13-other (non-essential)	#N/A	#N/A	#N/A	#N/A	#N/A	#N/A
ECK2407_zipA_37as_13-other (non-essential)	-3.18852	1.11978	-2.15287	-2.42271	-4.57918	-3.59931
ECK2407_zipA_49as_01-coliwiki essentials	-2.53862	1.16516	-0.990097	-2.29283	-3.38738	-3.48417
ECK2409_cysK_2as_05-essential-on-minimal 2006 / 08-division	0.093253	0.170721	0.149583	-0.160234	0.174897	0.208766
ECK2411_ptsI_26as_05-essential-on-minimal 2006 / 08-division	-1.32081	0.491415	-1.40489	-0.783235	-1.95103	-1.14409
ECK2417_cysA_19as_05-essential-on-minimal 2006 / 08-division	0.107365	0.052969	0.093768	0.0381612	0.146008	0.151521
ECK2419_cysU_16as_05-essential-on-minimal 2006 / 08-division	0.246373	0.102806	0.339477	0.101422	0.290791	0.253803
ECK2420_cysP_7as_05-essential-on-minimal 2006 / 08-division	-0.0209638	0.179818	-0.0375642	-0.255422	0.033004	0.176127
ECK2425_yfeW_59as_06-PBP (non-essential)	0.28297	0.29011	0.0194351	0.682326	0.299711	0.130406
ECK2467_dapE_12as_01-coliwiki essentials	-0.562337	0.213647	-0.778469	-0.708156	-0.422925	-0.339798
ECK2472_purC_43as_05-essential-on-minimal 2006 / 08-division	0.153212	0.132288	-0.00273294	0.226325	0.0961256	0.293132
ECK2474_dapA_1as_01-coliwiki essentials	-2.22702	0.446238	-2.14113	-1.64093	-2.66479	-2.46124
ECK2492_hda_12as_03-PEC evidence of essentiality / 13-other	-0.791671	0.844124	-0.255827	-0.181148	-2.00544	-0.724274
ECK2495_purM_8as_05-essential-on-minimal 2006 / 08-division	0.506461	0.116389	0.535831	0.335624	0.594293	0.560097
ECK2503_guaA_32as_05-essential-on-minimal 2006 / 08-division	-0.316226	0.128682	-0.126135	-0.363829	-0.411183	-0.363756
ECK2504_guaB_1as_05-essential-on-minimal 2006 / 08-division	-0.196648	0.150815	-0.389691	-0.0666752	-0.0873694	-0.242855
ECK2507_der_9as_01-coliwiki essentials	-4.57887	1.78402	-3.36155	-2.74578	-5.94036	-6.26778
ECK2510_hisS_22as_01-coliwiki essentials	-2.51153	0.210381	-2.47426	-2.32083	-2.81131	-2.43973
ECK2511_ispG_11as_01-coliwiki essentials	-0.891939	0.570853	-1.43088	-0.1004	-1.13809	-0.898393
ECK2512_rodZ_16as_13-other (non-essential)	0.480574	0.107263	0.410663	0.623075	0.386456	0.502101
ECK2515_pbpC_6as_06-PBP (non-essential)	-0.368865	0.129173	-0.270747	-0.255991	-0.422251	-0.52647
ECK2527_iscS_12as_05-essential-on-minimal 2006 / 08-division	0.354918	0.310188	0.673856	0.412943	-0.0707464	0.403618
ECK2530_suhB_1as_03-PEC evidence of essentiality / 13-other	-2.19462	1.03336	-1.97179	-1.0128	-3.51767	-2.27623
ECK2548_glyA_28as_05-essential-on-minimal 2006 / 08-division	-1.34601	0.40686	-1.55394	-1.0121	-1.81762	-1.00038
ECK2555_purL_27as_05-essential-on-minimal 2006 / 08-division	0.503946	0.177096	0.754004	0.502221	0.398794	0.360767
ECK2557_tadA_23as_04-baba 2006	-0.509171	0.188643	-0.359235	-0.332903	-0.67095	-0.673596
ECK2561_acpS_64as_01-coliwiki essentials	-0.858982	0.279982	-0.591625	-1.06806	-1.13131	-0.644935
ECK2562_pdxJ_35as_05-essential-on-minimal 2006 / 08-division	-1.88074	1.29021	-1.67491	-0.927447	-3.75857	-1.16204
ECK2564_era_37as_01-coliwiki essentials	-3.42894	1.33418	-3.29986	-1.6537	-4.80463	-3.95759
ECK2565_rnc_8as_04-baba 2006	-2.51168	0.762262	-2.56012	-1.66109	-3.50248	-2.32302
ECK2566_lepB_19as_01-coliwiki essentials	-0.96611	0.242783	-1.05786	-0.703549	-0.845497	-1.25753
ECK2571_rpoE_15as_13-other (non-essential)	-3.92595	1.3946	-2.56277	-3.31012	-5.82072	-4.0102
ECK2571_rpoE_22as_13-other (non-essential)	-4.99761	1.59613	-3.78918	-3.64596	-7.01204	-5.54325
ECK2571_rpoE_23as_04-baba 2006	-2.8323	0.308443	-2.61695	-2.53993	-3.1972	-2.97513
ECK2572_nadB_15as_05-essential-on-minimal 2006 / 08-division	0.147843	0.0775302	0.0917155	0.0716152	0.226531	0.201508
ECK2583_pssA_42as_01-coliwiki essentials	0.185365	0.533215	0.452003	0.767753	-0.441955	-0.0363414
ECK2593_bamD_32as_01-coliwiki essentials	-0.481152	0.475827	-0.83629	0.219543	-0.619048	-0.688814
ECK2596_pheA_18as_05-essential-on-minimal 2006 / 08-division	-0.17782	0.171549	-0.190918	-0.377252	0.0419299	-0.185041
ECK2597_tyrA_19as_05-essential-on-minimal 2006 / 08-division	0.138865	0.212537	0.0900996	-0.140556	0.327543	0.278373
ECK2603_rplS_54as_01-coliwiki essentials	-3.37444	2.12278	-2.20283	-1.85454	-6.48282	-2.95757
ECK2604_trmD_23as_01-coliwiki essentials	-3.1937	0.945786	-3.07043	-2.2182	-4.4891	-2.99709
ECK2606_rpsP_45as_01-coliwiki essentials	-4.6176	2.25469	-2.96026	-3.18264	-7.84659	-4.48089
ECK2607_ffh_19as_01-coliwiki essentials	-2.05062	1.05562	-1.22529	-1.59606	-3.59503	-1.78612
ECK2610_grpE_27as_01-coliwiki essentials	-0.254931	0.216353	-0.568138	-0.0706082	-0.185688	-0.195289
ECK2611_nadK_42as_01-coliwiki essentials	-3.21365	1.09776	-2.75298	-2.20526	-4.75661	-3.13976
ECK2690_serV_13as_03-PEC (tRNA)	-2.95019	1.34758	-2.21036	-2.01382	-4.93261	-2.64395
ECK2691_csrA_34as_03-PEC evidence of essentiality / 13-other	#N/A	#N/A	#N/A	#N/A	#N/A	#N/A
ECK2692_alaS_16as_03-PEC evidence of essentiality / 13-other	-3.9823	1.08996	-3.32234	-3.19458	-5.56058	-3.85169
ECK2741_ispF_34as_01-coliwiki essentials	-0.867975	0.371802	-0.969006	-0.357403	-0.899603	-1.24589
ECK2742_ispD_10as_01-coliwiki essentials	-2.26526	0.533696	-1.92238	-1.94323	-3.05168	-2.14375
ECK2743_ftsB_91as_01-coliwiki essentials / 08-division	-2.40127	1.0799	-1.65501	-1.47814	-3.8259	-2.64604
ECK2745_cysC_38as_05-essential-on-minimal 2006 / 08-division	-0.147193	0.265417	-0.526141	-0.102011	0.0903868	-0.0510046
ECK2746_cysN_10as_05-essential-on-minimal 2006 / 08-division	0.117622	0.261321	0.117344	0.367144	0.229161	-0.24316
ECK2747_cysD_26as_05-essential-on-minimal 2006 / 08-division	-0.446099	0.219177	-0.454602	-0.428854	-0.182414	-0.718526
ECK2757_cysH_7as_05-essential-on-minimal 2006 / 08-division	0.183641	0.0738312	0.194315	0.283833	0.133451	0.122964
ECK2758_cysI_18as_05-essential-on-minimal 2006 / 08-division	-0.51407	0.25278	-0.848196	-0.514462	-0.456586	-0.237035
ECK2759_cysJ_17as_05-essential-on-minimal 2006 / 08-division	0.57749	0.221881	0.72217	0.307777	0.48802	0.791993
ECK2773_eno_7as_01-coliwiki essentials	-1.31253	0.742846	-1.00036	-0.457111	-2.16524	-1.62743
ECK2774_pyrG_28as_01-coliwiki essentials	-2.99187	1.32895	-2.23498	-1.65174	-4.64486	-3.43589
ECK2777_mazE_8as_01-coliwiki essentials	-0.129771	0.132055	-0.291886	-0.0966004	-0.156459	0.0258625
ECK2814_argA_2as_05-essential-on-minimal 2006 / 08-division	-0.222186	0.142392	-0.221949	-0.038627	-0.385646	-0.242523
ECK2823_thyA_1as_05-essential-on-minimal 2006 / 08-division	-2.09922	0.723159	-1.07495	-2.69141	-2.50983	-2.12067
ECK2824_lgt_7as_01-coliwiki essentials	-5.75427	4.14435	-4.37512	-5.62573	-11.4311	-1.58512
ECK2836_lysA_6as_05-essential-on-minimal 2006 / 08-division	-0.559	0.128855	-0.598155	-0.667204	-0.371936	-0.598705
ECK2886_prfB_1as_03-PEC evidence of essentiality / 13-other	-3.61199	1.69956	-3.24012	-1.41914	-4.4308	-5.35791
ECK2909_serA_62as_05-essential-on-minimal 2006 / 08-division	0.600879	0.202328	0.75789	0.331794	0.55825	0.755581
ECK2921_fbaA_30as_01-coliwiki essentials	-1.9947	0.73426	-1.68217	-1.20364	-2.92399	-2.16901
ECK2922_pgk_1as_01-coliwiki essentials	-0.603682	0.440927	-0.614876	0.0153766	-0.99462	-0.820609
ECK2936_yqgD_15as_04-baba 2006 (removed in _03)	-1.56024	1.33947	-1.43477	0.282826	-2.41734	-2.67168
ECK2937_metK_15as_01-coliwiki essentials	-0.627739	0.674452	-0.809776	0.136018	-1.45665	-0.380548
ECK2944_yqgF_14as_01-coliwiki essentials	0.201422	0.486877	-0.14827	0.918654	0.0763796	-0.0410775
ECK3000_metC_-1as_05-essential-on-minimal 2006 / 08-division	0.0754973	0.171233	-0.0741956	0.0141402	0.0404543	0.32159
ECK3008_ftsP_66as_08-division (non-essential)	-0.736051	0.151595	-0.90276	-0.639221	-0.580005	-0.822217
ECK3009_plsC_31as_01-coliwiki essentials	-2.96222	1.26814	-2.75316	-1.7819	-4.75748	-2.55636
ECK3010_parC_23as_01-coliwiki essentials	-1.17092	0.442608	-0.651071	-0.991359	-1.37806	-1.66317
ECK3012_mqsA_12as_04-baba 2006	-0.0623311	0.119214	-0.113348	0.105295	-0.0699629	-0.171309
ECK3021_parE_1as_01-coliwiki essentials	-2.16465	1.24779	-0.861273	-2.4654	-3.75663	-1.57531
ECK3032_ribB_1as_01-coliwiki essentials	0.612249	0.132165	0.694014	0.527879	0.474634	0.752469
ECK3046_cca_55as_01-coliwiki essentials	-1.37872	0.588374	-1.39532	-0.772894	-2.17216	-1.1745
ECK3048_folB_40as_03-PEC / 05-essential-on-minimal	-0.756384	0.369652	-1.25702	-0.441498	-0.517079	-0.809934
ECK3054_tsaD_28as_01-coliwiki essentials	-2.31575	0.914058	-2.21052	-1.24368	-3.47584	-2.33298
ECK3056_dnaG_1as_03-PEC evidence of essentiality / 13-other	-4.51012	0.333215	-4.01347	-4.62283	-4.69849	-4.7057
ECK3057_rpoD_15as_01-coliwiki essentials	-3.93042	1.12202	-4.47148	-3.81914	-5.0154	-2.41566
ECK3102_tdcF_31as_04-baba 2006	0.556512	0.129607	0.515578	0.579481	0.410527	0.72046
ECK3111_rnpB_1as_01-coliwiki essentials (tRNA)	0.0504061	0.183594	0.0562257	0.192138	0.163863	-0.210602
ECK3134_rsmI_14as_04-baba 2006	-1.09	0.252151	-1.18337	-0.837759	-0.939458	-1.39941
ECK3147_yhbV_14as_04-baba 2006	0.437954	0.0442363	0.47896	0.376049	0.440082	0.456724
ECK3150_deaD_38as_13-other (non-essential)	-0.480323	0.512782	-0.54689	0.233931	-0.983746	-0.624587
ECK3154_rpsO_67as_14-yamamoto 2009 essentiality is uncertain	#N/A	#N/A	#N/A	#N/A	#N/A	#N/A
ECK3157_infB_31as_01-coliwiki essentials	-4.78492	1.90796	-4.678	-4.42811	-7.32705	-2.70651
ECK3158_nusA_34as_01-coliwiki essentials	-2.93418	0.745219	-3.11449	-1.86278	-3.59023	-3.16922
ECK3161_argG_27as_05-essential-on-minimal 2006 / 08-division	-0.206816	0.200963	-0.275246	-0.145351	0.0340199	-0.440687
ECK3163_leuU_4as_01-coliwiki essentials (tRNA)	0.0649269	0.215852	0.0293241	0.314391	-0.205417	0.12141
ECK3165_glmM_28as_03-PEC / 05-essential-on-minimal	-1.64839	0.714753	-0.983294	-1.55705	-2.65741	-1.39582
ECK3166_folP_16as_05-essential-on-minimal 2006 / 08-division	-0.132768	0.120295	-0.182323	-0.133592	-0.248447	0.033289
ECK3167_ftsH_14as_02-coliwiki evidence of essentiality / 08-division	0.16259	0.0722071	0.083384	0.175816	0.25481	0.136349
ECK3168_rlmE_25as_08-division (non-essential)	-2.81407	1.12409	-2.54952	-1.52392	-4.24248	-2.94037
ECK3171_dacB_14as_06-PBP (non-essential)	0.22872	0.0986242	0.184988	0.11428	0.27898	0.336633
ECK3172_obgE_71as_01-coliwiki essentials	#N/A	#N/A	#N/A	#N/A	#N/A	#N/A
ECK3174_rpmA_28as_01-coliwiki essentials	-3.57984	1.07891	-2.57147	-2.8403	-4.90145	-4.00616
ECK3175_rplU_17as_01-coliwiki essentials	-4.04494	1.98735	-2.7973	-2.61636	-6.91114	-3.85496
ECK3176_ispB_32as_01-coliwiki essentials	-0.0788612	0.102891	-0.0548828	0.0568884	-0.158694	-0.158756
ECK3178_murA_27as_02-coliwiki evidence of essentiality / 12-drug target (fosfomycin)	-11.5531	1.31476	-11.7238	-12.6758	-9.66954	-12.1433
ECK3180_mlaB_52as_04-baba 2006	0.095472	0.195159	-0.068879	0.373255	0.0814961	-0.00398402
ECK3187_kdsC_32as_03-PEC evidence of essentiality / 13-other	-2.81663	1.16811	-2.49642	-1.38334	-4.14017	-3.24659
ECK3188_lptC_14as_01-coliwiki essentials	-8.94004	1.78255	-7.04983	-10.7292	-10.1639	-7.81724
ECK3189_lptA_47as_01-coliwiki essentials	-8.30333	4.49203	-2.62037	-10.0171	-13.2396	-7.33625
ECK3190_lptB_27as_03-PEC evidence of essentiality / 13-other	-4.01579	1.30484	-3.72584	-2.64217	-5.78383	-3.91132
ECK3219_rpsI_35as_03-PEC evidence of essentiality / 13-other	-2.75401	1.26638	-2.80514	-1.43811	-4.45342	-2.31936
ECK3220_rplM_24as_01-coliwiki essentials	-2.79953	1.33128	-2.63617	-1.16577	-4.40739	-2.98881
ECK3224_degS_-6as_02-coliwiki evidence of essentiality	0.246671	0.271984	0.249046	-0.112322	0.303621	0.546339
ECK3224_degS_26as_02-coliwiki evidence of essentiality	-0.548117	0.362978	-0.117094	-0.608236	-0.47177	-0.995369
ECK3237_mreD_20as_02-coliwiki evidence of essentiality / 13-other	0.303483	0.458351	0.798509	-0.311353	0.361876	0.364901
ECK3238_mreC_15as_13-other (non-essential)	-3.56114	1.03505	-2.27207	-3.85379	-4.75585	-3.36285
ECK3238_mreC_29as_13-other (non-essential)	-0.784215	0.605436	-0.142547	-1.58045	-0.851818	-0.562044
ECK3238_mreC_9as_01-coliwiki essentials / 13-other	0.130361	0.561668	0.768723	-0.53803	-0.0687626	0.359513
ECK3239_mreB_23as_13-other (non-essential)	-0.151739	0.577074	0.590413	-0.702196	-0.499457	0.00428473
ECK3239_mreB_31as_01-coliwiki essentials / 13-other	-0.508677	0.819853	0.463465	-1.19524	-1.18028	-0.122661
ECK3239_mreB_37as_13-other (non-essential)	#N/A	#N/A	#N/A	#N/A	#N/A	#N/A
ECK3242_accB_59as_01-coliwiki essentials	-10.9987	4.74136	-3.96315	-13.8466	-13.8217	-12.3635
ECK3243_accC_26as_01-coliwiki essentials	-3.79935	1.36983	-2.52098	-4.6235	-5.29388	-2.75904
ECK3268_aroE_30as_05-essential-on-minimal 2006 / 08-division	0.446615	0.144033	0.492671	0.351938	0.31286	0.628991
ECK3269_tsaC_14as_03-PEC evidence of essentiality / 13-other	-0.574207	0.391199	-0.9314	-0.0730798	-0.833304	-0.459042
ECK3273_def_31as_01-coliwiki essentials	-3.64569	0.749299	-2.82649	-3.27209	-4.52695	-3.95723
ECK3274_fmt_107as_01-coliwiki essentials	-0.714051	0.481026	-1.04371	0.000438819	-0.884792	-0.928142
ECK3281_rplQ_8as_01-coliwiki essentials	-8.42016	5.29514	-11.4971	-8.85632	-0.820361	-12.5068
ECK3282_rpoA_33as_01-coliwiki essentials	-5.55074	1.94665	-4.73902	-3.88879	-8.35087	-5.22426
ECK3283_rpsD_21as_01-coliwiki essentials	-5.36645	2.61529	-7.1889	-1.53979	-5.84598	-6.89111
ECK3284_rpsK_15as_01-coliwiki essentials	-4.9876	1.71995	-6.7093	-6.03064	-4.31253	-2.89792
ECK3285_rpsM_7as_03-PEC evidence of essentiality / 13-other	-5.77001	2.70416	-3.34676	-4.98659	-9.64383	-5.10288
ECK3287_secY_15as_01-coliwiki essentials	#N/A	#N/A	#N/A	#N/A	#N/A	#N/A
ECK3288_rplO_24as_01-coliwiki essentials	-3.74378	1.56543	-3.62379	-2.24039	-5.92651	-3.18444
ECK3289_rpmD_1as_01-coliwiki essentials	-4.47283	1.18249	-4.93253	-2.89466	-5.69064	-4.37346
ECK3290_rpsE_59as_01-coliwiki essentials	-3.77253	1.8945	-3.18079	-1.38296	-4.90046	-5.62589
ECK3291_rplR_26as_01-coliwiki essentials	-3.41195	1.64629	-3.37481	-1.69108	-5.63682	-2.9451
ECK3292_rplF_24as_01-coliwiki essentials	-1.49817	1.60991	-3.75419	-0.536214	-1.53052	-0.171742
ECK3293_rpsH_18as_01-coliwiki essentials	-4.47436	0.997292	-3.46847	-4.35426	-5.85087	-4.22384
ECK3294_rpsN_112as_01-coliwiki essentials	-3.64146	1.07159	-2.43959	-3.68384	-5.03558	-3.40684
ECK3295_rplE_86as_01-coliwiki essentials	#N/A	#N/A	#N/A	#N/A	#N/A	#N/A
ECK3296_rplX_17as_01-coliwiki essentials	-2.64574	0.678813	-2.15928	-2.16391	-3.60146	-2.6583
ECK3297_rplN_8as_01-coliwiki essentials	-3.35881	1.66814	-1.2954	-3.6803	-5.34106	-3.11849
ECK3298_rpsQ_7as_03-PEC evidence of essentiality / 13-other	-2.1845	1.50763	-1.24899	-1.18921	-4.3927	-1.90711
ECK3299_rpmC_49as_01-coliwiki essentials	-5.06097	2.36766	-3.23618	-5.47098	-8.25016	-3.28658
ECK3300_rplP_12as_03-PEC evidence of essentiality / 13-other	#N/A	#N/A	#N/A	#N/A	#N/A	#N/A
ECK3301_rpsC_21as_01-coliwiki essentials	-3.51234	0.595084	-3.84993	-2.88282	-4.16304	-3.15359
ECK3302_rplV_26as_02-coliwiki evidence of essentiality	-4.49087	1.38951	-3.65652	-4.4977	-6.44632	-3.36294
ECK3303_rpsS_1as_01-coliwiki essentials	-4.78128	1.26814	-3.09385	-4.53092	-5.88603	-5.61432
ECK3304_rplB_24as_01-coliwiki essentials	-4.71418	1.54277	-2.7391	-5.01106	-6.48687	-4.61971
ECK3305_rplW_42as_01-coliwiki essentials	-2.80799	0.357843	-2.66832	-3.10934	-3.08824	-2.36606
ECK3306_rplD_46as_01-coliwiki essentials	-4.09239	0.838075	-3.1246	-4.26386	-5.13243	-3.84867
ECK3307_rplC_37as_01-coliwiki essentials	#N/A	#N/A	#N/A	#N/A	#N/A	#N/A
ECK3308_rpsJ_11as_01-coliwiki essentials	-0.416952	0.469264	-1.0619	-0.0598283	-0.0784811	-0.467594
ECK3327_fusA_18as_01-coliwiki essentials	-4.70822	2.20783	-2.02213	-5.50268	-7.2333	-4.07476
ECK3328_rpsG_1as_02-coliwiki evidence of essentiality	#N/A	#N/A	#N/A	#N/A	#N/A	#N/A
ECK3329_rpsL_17as_01-coliwiki essentials	-3.94492	1.29873	-4.79265	-5.17796	-3.47735	-2.33172
ECK3348_pabA_1as_05-essential-on-minimal 2006 / 08-division	0.353938	0.0948459	0.349166	0.224202	0.444503	0.397881
ECK3356_cysG_16as_05-essential-on-minimal 2006 / 08-division	-0.229301	0.268535	-0.489791	-0.0111069	0.015426	-0.431733
ECK3371_trpS_12as_01-coliwiki essentials	-5.99586	2.93918	-9.93558	-4.83708	-6.21559	-2.99521
ECK3376_aroB_41as_05-essential-on-minimal 2006 / 08-division	0.0264153	0.71845	0.0730082	1.0059	-0.660579	-0.312671
ECK3383_mrcA_1as_06-PBP (non-essential)	-0.614887	0.159051	-0.664996	-0.524556	-0.455537	-0.814459
ECK3385_yrfF_27as_13-other (non-essential)	-0.476852	0.351642	0.049226	-0.616703	-0.664766	-0.675164
ECK3385_yrfF_41as_03-PEC / 10-rcs-related	-3.1394	0.558653	-2.59295	-2.75043	-3.76341	-3.45083
ECK3399_bioH_131as_05-essential-on-minimal essentials / 06-PBP	#N/A	#N/A	#N/A	#N/A	#N/A	#N/A
ECK3419_asd_46as_01-coliwiki essentials	-1.06219	0.424063	-1.5667	-0.563726	-0.92412	-1.1942
ECK3443_panM_1as_05-essential-on-minimal 2006 / 08-division	0.061304	0.152311	-0.0569124	0.00318191	0.0140204	0.284926
ECK3445_rpoH_34as_01-coliwiki essentials	0.402257	0.299322	0.606595	0.710593	0.129501	0.16234
ECK3446_ftsX_62as_03-PEC / 08-division	-1.11177	0.319718	-0.862615	-1.43482	-1.33701	-0.812629
ECK3447_ftsE_71as_01-coliwiki essentials / 08-division	-0.534221	0.154491	-0.346856	-0.724287	-0.546448	-0.519295
ECK3448_ftsY_34as_01-coliwiki essentials / 08-division	-0.869126	0.294893	-1.20829	-0.537817	-0.999459	-0.730932
ECK3455_yhhQ_77as_04-baba 2006	0.345371	0.0970658	0.35077	0.224109	0.344907	0.461696
ECK3517_bcsB_58as_04-baba 2006	0.209805	0.172889	-0.0362097	0.310315	0.347596	0.217518
ECK3539_yiaD_28as_14-yamamoto 2009 essentiality is uncertain	#N/A	#N/A	#N/A	#N/A	#N/A	#N/A
ECK3547_glyS_48as_03-PEC evidence of essentiality / 13-other	-6.48	2.38539	-8.50969	-4.68319	-8.56525	-4.16186
ECK3548_glyQ_19as_01-coliwiki essentials	-5.01739	2.65198	-2.67785	-3.0308	-8.25778	-6.10313
ECK3597_cysE_46as_05-essential-on-minimal 2006 / 08-division	-0.358804	0.487736	-0.152118	0.227881	-0.67796	-0.83302
ECK3598_gpsA_8as_03-PEC evidence of essentiality / 13-other	-0.390398	0.439423	0.0651789	-0.104552	-0.848189	-0.674028
ECK3613_waaU_65as_04-baba 2006	-0.0210667	0.111738	-0.138749	0.130121	-0.0475231	-0.028115
ECK3623_waaA_23as_01-coliwiki essentials	-0.569015	0.622656	-0.178951	-0.411633	-1.4894	-0.19608
ECK3624_coaD_25as_01-coliwiki essentials	0.617369	0.276302	0.526021	0.907996	0.276521	0.758939
ECK3627_rpmB_7as_01-coliwiki essentials	-7.93909	1.59886	-8.67277	-7.88539	-5.74214	-9.45608
ECK3629_dfp_9as_01-coliwiki essentials	-0.17584	0.278487	-0.0835	0.0948404	-0.56348	-0.151221
ECK3630_dut_33as_01-coliwiki essentials	-6.26228	1.73669	-4.63011	-5.02014	-8.29548	-7.10341
ECK3632_pyrE_9as_05-essential-on-minimal 2006 / 08-division	0.0918881	0.228612	-0.120891	-0.0752755	0.357337	0.206382
ECK3638_gmk_37as_01-coliwiki essentials	-5.99897	1.57731	-4.48676	-7.81819	-6.79947	-4.89146
ECK3640_spoT_-1as_01-coliwiki essentials	-0.411088	0.59978	-0.601374	0.480111	-0.801066	-0.722022
ECK3642_recG_0as_13-other (non-essential)	-0.133579	0.107884	-0.00521919	-0.182928	-0.253346	-0.0928215
ECK3662_ilvB_43as_05-essential-on-minimal 2006 / 08-division	0.366831	0.102588	0.511143	0.308231	0.366634	0.281315
ECK3691_gyrB_22as_01-coliwiki essentials	-1.64156	0.586237	-1.21787	-1.07952	-1.97666	-2.29219
ECK3693_dnaN_0as_01-coliwiki essentials	-2.64452	2.60799	-1.27338	-4.08924	-5.47435	0.258872
ECK3694_dnaA_34as_01-coliwiki essentials	#N/A	#N/A	#N/A	#N/A	#N/A	#N/A
ECK3695_rpmH_22as_01-coliwiki essentials	-10.4037	0.538396	-10.7351	-10.6935	-9.78247	#N/A
ECK3696_rnpA_22as_01-coliwiki essentials	-7.68474	5.50938	-9.70614	-2.2094	-14.4629	-4.36049
ECK3698_yidC_68as_01-coliwiki essentials	-2.95141	0.518921	-2.49383	-3.69745	-2.81879	-2.79556
ECK3702_tnaB_94as_04-baba 2006	-0.00151867	0.12291	-0.169209	0.081321	0.0989503	-0.0171368
ECK3722_glmS_50as_01-coliwiki essentials	0.262904	0.181032	0.207503	0.131519	0.530282	0.182313
ECK3723_glmU_32as_01-coliwiki essentials	-0.351674	0.370448	-0.385901	-0.365897	-0.779747	0.12485
ECK3724_atpC_17as_05-essential-on-minimal 2006 / 08-division	-0.502674	0.743142	-1.01072	0.565651	-1.00685	-0.558769
ECK3731_atpB_24as_05-essential-on-minimal 2006 / 08-division	-0.793899	0.431924	-1.14369	-0.166021	-0.979977	-0.885911
ECK3755_trpT_30as_01-coliwiki essentials (tRNA)	-2.79016	0.921462	-2.96019	-1.45608	-3.54693	-3.19746
ECK3762_ilvE_8as_05-essential-on-minimal 2006 / 08-division	0.199017	0.128283	0.177985	0.0399306	0.22826	0.349893
ECK3763_ilvD_7as_05-essential-on-minimal 2006 / 08-division	0.336524	0.223295	0.272071	0.0561206	0.448379	0.569526
ECK3764_ilvA_19as_05-essential-on-minimal 2006 / 08-division	-0.690137	0.34849	-0.915691	-0.374536	-0.411275	-1.05905
ECK3766_ilvC_2as_05-essential-on-minimal 2006 / 08-division	-0.247601	0.107178	-0.348701	-0.105476	-0.228118	-0.30811
ECK3775_rho_14as_01-coliwiki essentials	-3.13267	1.31515	-3.05781	-2.18156	-5.0154	-2.27593
ECK3786_wzyE_27as_04-baba 2006	-4.84054	0.975466	-4.50105	-3.67103	-5.9364	-5.25368
ECK3789_argX_34as_01-coliwiki essentials (tRNA)	-1.44533	1.26041	-1.26028	-0.174272	-3.18728	-1.1595
ECK3790_hisR_29as_01-coliwiki essentials (tRNA)	-1.47174	0.944067	-1.76566	-0.0872555	-2.21188	-1.82217
ECK3792_proM_43as_01-coliwiki essentials (tRNA)	-0.501381	0.354487	-0.927397	-0.129881	-0.306796	-0.641449
ECK3798_hemD_24as_01-coliwiki essentials	-1.26835	0.384476	-1.01514	-0.930928	-1.77706	-1.35026
ECK3799_hemC_28as_01-coliwiki essentials	-2.20757	0.533811	-1.97262	-1.86869	-3.00447	-1.98448
ECK3822_metR_20as_05-essential-on-minimal 2006 / 08-division	-0.0253803	0.0717687	-0.104499	0.0632357	-0.0555712	-0.00468694
ECK3823_metE_23as_05-essential-on-minimal 2006 / 08-division	-0.105061	0.0228693	-0.118783	-0.0793746	-0.0930242	-0.129062
ECK3828_ubiJ_7as_04-baba 2006	-0.733315	0.613656	-0.562026	-0.01291	-1.48234	-0.875981
ECK3835_ubiD_11as_04-baba 2006	-0.23634	0.2158	-0.184229	0.00955706	-0.258607	-0.51208
ECK3842_hemG_56as_01-coliwiki essentials	-0.80377	0.452856	-1.05184	-0.160717	-0.824946	-1.17757
ECK3855_polA_15as_03-PEC evidence of essentiality / 13-other	-0.498859	0.551046	-0.173622	-0.38155	-1.30898	-0.13128
ECK3857_yihA_48as_01-coliwiki essentials	-1.59263	1.10787	-1.04575	-0.676614	-3.18255	-1.4656
ECK3863_glnA_7as_05-essential-on-minimal 2006 / 08-division	-0.403574	0.221225	-0.598128	-0.229	-0.195727	-0.59144
ECK3911_tpiA_12as_05-essential-on-minimal 2006 / 08-division	-0.202558	0.307151	-0.530176	0.166213	-0.0837548	-0.362513
ECK3925_ftsN_26as_02-coliwiki evidence of essentiality	-0.832901	0.262031	-0.531257	-0.880121	-1.16061	-0.75962
ECK3925_ftsN_503as_02-coliwiki evidence of essentiality	-1.00483	0.516458	-1.69712	-1.08842	-0.5365	-0.697264
ECK3925_ftsN_933s_02-coliwiki evidence of essentiality	-0.014739	0.0871064	-0.0454548	-0.122789	0.038573	0.0707142
ECK3925_ftsN_952as_02-coliwiki evidence of essentiality	-0.669071	0.388476	-0.572345	-0.212218	-1.14766	-0.744059
ECK3927_priA_6as_03-PEC evidence of essentiality / 13-other	0.125272	0.355371	0.408886	0.380296	-0.354196	0.0661031
ECK3931_metB_20as_05-essential-on-minimal 2006 / 08-division	-0.197021	0.206947	-0.328248	0.11093	-0.265236	-0.305529
ECK3932_metL_124as_05-essential-on-minimal 2006 / 08-division	-0.725187	0.189889	-0.986035	-0.538002	-0.722856	-0.653854
ECK3933_metF_20as_05-essential-on-minimal 2006 / 08-division	#N/A	#N/A	#N/A	#N/A	#N/A	#N/A
ECK3947_ppc_19as_05-essential-on-minimal 2006 / 08-division	0.143224	0.0447736	0.0833022	0.135305	0.171684	0.182604
ECK3948_argE_18as_05-essential-on-minimal 2006 / 08-division	0.308354	0.0595744	0.247159	0.300555	0.295618	0.390082
ECK3949_argC_1as_05-essential-on-minimal 2006 / 08-division	0.314737	0.0574883	0.351429	0.282147	0.251458	0.373915
ECK3950_argB_13as_05-essential-on-minimal 2006 / 08-division	-0.0966187	0.0913888	-0.217854	-0.0303623	-0.0219244	-0.116334
ECK3951_argH_29as_05-essential-on-minimal 2006 / 08-division	0.330722	0.19087	0.535603	0.0752383	0.33646	0.375588
ECK3958_btuB_37as_14-yamamoto 2009 essentiality is uncertain	#N/A	#N/A	#N/A	#N/A	#N/A	#N/A
ECK3959_murI_10as_13-other (non-essential)	-2.65306	0.372722	-2.26038	-2.46615	-3.11557	-2.77016
ECK3959_murI_4as_13-other (non-essential)	-5.38015	0.289432	-5.52242	-5.02888	-5.69183	-5.27749
ECK3959_murI_61as_01-coliwiki essentials / 09-mur	-2.30489	0.214353	-2.42652	-2.02203	-2.26293	-2.50806
ECK3964_murB_9as_02-coliwiki evidence of essentiality / 09-mur	-5.46114	0.675404	-5.15827	-4.71221	-6.2723	-5.70178
ECK3965_birA_17as_01-coliwiki essentials	-5.08059	1.26768	-4.66755	-3.47113	-6.17799	-6.0057
ECK3966_coaA_33as_03-PEC evidence of essentiality / 13-other	-1.51491	0.496001	-1.44699	-1.0527	-2.21545	-1.34449
ECK3967_thrU_5as_01-coliwiki essentials (tRNA)	-1.67561	0.714265	-1.42106	-0.942924	-2.63911	-1.69933
ECK3969_glyT_28as_01-coliwiki essentials (tRNA)	-0.409315	0.783449	-0.478865	0.707166	-1.07765	-0.787908
ECK3972_secE_17as_01-coliwiki essentials	-5.51737	1.33628	-3.69764	-5.47047	-6.06263	-6.83875
ECK3973_nusG_16as_01-coliwiki essentials	-4.1253	1.31393	-2.70561	-3.61164	-5.80994	-4.374
ECK3976_rplJ_59as_01-coliwiki essentials	-4.95777	1.013	-4.16262	-5.49523	-6.11719	-4.05605
ECK3977_rplL_104as_01-coliwiki essentials	-4.14766	0.218343	-4.09427	-3.96763	-4.06372	-4.46501
ECK3978_rpoB_1as_01-coliwiki essentials / 08-division	-2.31842	1.09568	-3.15413	-1.04782	-3.30857	-1.76317
ECK3979_rpoC_2as_01-coliwiki essentials	-4.41201	1.41029	-4.16765	-4.38351	-6.26148	-2.8354
ECK3989_hemE_7as_14-yamamoto 2009 essentiality is uncertain	-1.66025	0.568781	-1.51334	-0.933456	-2.23683	-1.95737
ECK3997_purD_49as_05-essential-on-minimal 2006 / 08-division	-0.259915	0.438495	-0.646213	0.370678	-0.37432	-0.389805
ECK3998_purH_1as_05-essential-on-minimal 2006 / 08-division	#N/A	#N/A	#N/A	#N/A	#N/A	#N/A
ECK4005_metA_7as_05-essential-on-minimal 2006 / 08-division	-0.23689	0.0545595	-0.309259	-0.238699	-0.178139	-0.221464
ECK4032_ubiA_94as_01-coliwiki essentials	-0.366025	0.308891	-0.351995	-0.263699	-0.0575944	-0.790812
ECK4033_plsB_7as_01-coliwiki essentials	-1.62917	0.903294	-1.19418	-0.663789	-2.74536	-1.91336
ECK4035_lexA_20as_01-coliwiki essentials	-0.0102114	0.117058	0.0403002	-0.11366	-0.0987503	0.131264
ECK4041_dusA_41as_01-coliwiki essentials	-0.199192	0.104413	-0.266016	-0.0435608	-0.237416	-0.249773
ECK4044_dnaB_19as_01-coliwiki essentials	-4.15254	0.920414	-3.44108	-3.89963	-3.76685	-5.50258
ECK4051_ssb_8as_01-coliwiki essentials	-6.24818	2.52714	-4.61182	-5.3448	-10.0121	-5.02402
ECK4077_alsK_56as_01-coliwiki essentials	-0.124238	0.399643	-0.655447	0.220453	0.143311	-0.205269
ECK4137_groL_92as_03-PEC evidence of essentiality / 13-other	-0.345146	0.233232	-0.482651	0.00373755	-0.461428	-0.440241
ECK4141_efp_0as_03-PEC evidence of essentiality / 13-other	-0.126151	0.4504	-0.640767	0.455599	-0.198864	-0.120571
ECK4146_ampC_25as_06-PBP (non-essential)	-0.0450697	0.245219	-0.388214	0.115285	-0.054249	0.146899
ECK4156_psd_1as_01-coliwiki essentials	-0.963036	0.788906	-0.704447	-0.414867	-2.13268	-0.600146
ECK4157_rsgA_22as_03-PEC evidence of essentiality / 13-other	#N/A	#N/A	#N/A	#N/A	#N/A	#N/A
ECK4158_orn_11as_03-PEC evidence of essentiality / 13-other	-2.05945	1.26151	-1.65723	-0.696248	-3.71538	-2.16894
ECK4164_tsaE_51as_01-coliwiki essentials	-1.80133	0.634158	-1.91299	-0.922911	-2.43811	-1.93129
ECK4173_purA_32as_05-essential-on-minimal 2006 / 08-division	-0.314098	0.223649	-0.501389	-0.0912874	-0.151993	-0.511724
ECK4198_rpsR_17as_01-coliwiki essentials	#N/A	#N/A	#N/A	#N/A	#N/A	#N/A
ECK4210_cysQ_21as_05-essential-on-minimal 2006 / 08-division	0.0100456	0.121514	-0.115454	0.133677	0.0924058	-0.0704469
ECK4220_chpS_14as_01-coliwiki essentials	-0.00821492	0.0956878	-0.13065	0.10233	-0.0119471	0.00740669
ECK4222_ppa_39as_01-coliwiki essentials	-3.83211	1.1932	-2.51417	-3.57959	-5.40387	-3.8308
ECK4240_pyrB_12as_05-essential-on-minimal 2006 / 08-division	0.313465	0.0894174	0.338912	0.241651	0.244165	0.429133
ECK4251_valS_20as_01-coliwiki essentials	-2.98488	1.08827	-2.88529	-1.76286	-2.87873	-4.41264
ECK4254_lptF_105as_01-coliwiki essentials	-3.17461	1.10038	-2.6375	-1.92692	-4.37889	-3.75513
ECK4255_lptG_10as_01-coliwiki essentials	-0.0346663	0.43192	0.0939702	0.00156004	-0.631012	0.396816
ECK4351_dnaC_20as_01-coliwiki essentials	-4.18837	2.70012	-4.60351	-3.45621	-7.59598	-1.09777
ECK4352_dnaT_10as_03-PEC evidence of essentiality / 13-other	-9.01445	2.47661	-5.74034	-11.2431	-8.4961	-10.5783
ECK4380_serB_7as_05-essential-on-minimal 2006 / 08-division	0.169954	0.0505364	0.121501	0.15037	0.240139	0.167809
ECK4434_ythA_49as_01-coliwiki essentials	0.342749	0.170855	0.332785	0.138263	0.343516	0.55643
ECK4475_safA_13as_01-coliwiki essentials	-0.13247	0.256335	-0.312077	0.162435	-0.378862	-0.00137425
ECK4477_sgrT_1as_01-coliwiki essentials	-0.217685	0.220061	-0.394533	0.0240375	-0.0866118	-0.413632
ECK4479_ibsD_-16as_01-coliwiki essentials (sRNA, predicted)	-0.203444	0.114438	-0.178204	-0.0558073	-0.320797	-0.258966
ECK4480_ibsC_51s_01-coliwiki essentials (sRNA, predicted)	0.113997	0.0918068	-0.00361233	0.215964	0.143427	0.100209
ECK4481_ibsE_51as_01-coliwiki essentials	-0.0683436	0.170353	-0.101518	0.0358914	0.0866123	-0.29436
ECK4482_ibsA_50as_01-coliwiki essentials	-0.40112	0.249756	-0.68829	-0.120281	-0.284426	-0.511481
ECK4483_ibsB_47as_01-coliwiki essentials	0.135783	0.434442	-0.0432009	0.778874	-0.015888	-0.176652
ECK4484_ilvX_-10as_01-coliwiki essentials (small protein)	-0.0358077	0.172524	-0.261714	-0.0583652	0.147095	0.029753
ECK4485_yjeV_9as_01-coliwiki essentials (small protein)	-0.580453	0.166735	-0.552601	-0.802245	-0.569004	-0.397963
ECK4486_ykgR_0as_01-coliwiki essentials	-0.329359	0.304255	-0.701364	0.041184	-0.296829	-0.360426
ECK4487_ymiB_66as_01-coliwiki essentials (new in _03)	0.128043	0.203061	-0.0848269	0.363857	0.222674	0.0104674
ECK4489_ynbG_1as_01-coliwiki essentials	-0.330657	0.0775479	-0.445754	-0.292991	-0.278208	-0.305676
ECK4490_yoaJ_-10as_01-coliwiki essentials (small protein)	-0.514182	0.203231	-0.7856	-0.334343	-0.551175	-0.38561
ECK4491_yoaK_25as_01-coliwiki essentials	0.125055	0.297866	-0.209772	0.3579	-0.0414928	0.393586
ECK4492_yobI_60as_01-coliwiki essentials	-0.366277	0.392856	-0.838605	0.0303088	-0.128699	-0.528111
ECK4493_yoeI_-5as_01-coliwiki essentials	0.160981	0.193907	0.30687	0.0977823	-0.0854286	0.324701
ECK4494_yohP_1as_01-coliwiki essentials	0.402413	0.226152	0.55439	0.590267	0.0959212	0.369076
ECK4495_ypdK_50as_01-coliwiki essentials	0.08191	0.129634	0.0835732	0.0610666	-0.0662879	0.249288
ECK4497_yqcG_53as_01-coliwiki essentials	0.343555	0.083094	0.410863	0.228521	0.397516	0.337319
ECK4498_yqeL_41as_01-coliwiki essentials	-0.294047	0.396993	-0.372328	0.0688718	-0.0526585	-0.820073
ECK4499_yqfG_61as_01-coliwiki essentials	-0.25754	0.211586	-0.423197	-0.0520308	-0.0988119	-0.456121
ECK4500_yrbN_-14as_01-coliwiki essentials	-1.26338	0.632323	-1.46066	-0.386492	-1.88666	-1.31973
ECK4500_yrbN_46as_01-coliwiki essentials	-0.45109	0.293057	-0.257428	-0.154942	-0.774995	-0.616995
ECK4501_yshB_50as_01-coliwiki essentials	-0.220018	0.160702	-0.44952	-0.0741716	-0.174093	-0.182287
ECK4510_mgrR_28as_01-coliwiki essentials (sRNA)	-0.331433	0.314105	-0.697935	0.0314738	-0.207257	-0.452016
ECK4511_fnrS_41as_01-coliwiki essentials (sRNA)	0.712709	0.0892334	0.839542	0.710506	0.654262	0.646526
ECK4512_sokE_35as_01-coliwiki essentials (new in _03)	-0.262605	0.192544	-0.423523	-0.365067	0.0107565	-0.272586
ECK4514_sokX_22as_01-coliwiki essentials (sRNA)	0.271054	0.192074	-0.0146753	0.335022	0.368612	0.395256
ECK4515_pmrR_12as_01-coliwiki essentials	0.354238	0.0755318	0.286914	0.422588	0.416615	0.290834
G0-8893_tpke11_6as_01-coliwiki essentials (sRNA / removed in _03)	-0.975909	0.662649	-0.713991	-0.916057	-1.90924	-0.364343
G0-8907_C0614_5as_01-coliwiki essentials (sRNA / removed in _03)	-0.172625	0.272088	-0.341087	0.225531	-0.221105	-0.353837
G0-9385_sroE_14as_01-coliwiki essentials (sRNA / removed in _03)	-3.12849	1.26314	-2.26499	-1.90121	-4.59164	-3.75611
control_c11_13-other (non-essential)	#N/A	#N/A	#N/A	#N/A	#N/A	#N/A
control_c16_13-other (non-essential)	0.073066	0.118754	0.0437773	0	0	0.248487
control_c17_13-other (non-essential)	0.797431	0.226194	1.06161	0.639254	0.581545	0.907313
control_c18_13-other (non-essential)	-0.0647155	0.162334	-0.228759	-0.0562284	-0.128317	0.154442
control_c20_13-other (non-essential)	-0.285113	0.145976	-0.374694	-0.117045	-0.213507	-0.435205
control_c21_13-other (non-essential)	-0.0493013	0.295991	-0.294162	0.352596	-0.00735552	-0.248284
control_c23_13-other (non-essential)	0.0165523	0.220815	-0.0571449	0.297915	0.0543498	-0.228911
control_c24_13-other (non-essential)	-0.184043	0.223261	-0.233223	0.0708036	-0.112202	-0.461549
control_c26_13-other (non-essential)	0.504859	0.201156	0.759649	0.327651	0.361042	0.571096
control_c27_13-other (non-essential)	-0.106015	0.187831	0	0.0643453	-0.127181	-0.361225
control_c28_13-other (non-essential)	-0.135567	0.141122	-0.112107	-0.295992	-0.176812	0.0426411
control_c29_13-other (non-essential)	-0.165089	0.0984146	-0.0796476	-0.09942	-0.185753	-0.295537
control_c2_13-other (non-essential)	#N/A	#N/A	#N/A	#N/A	#N/A	#N/A
control_c31_13-other (non-essential)	-0.00648451	0.0526523	0.0069217	-0.0841535	0.0211905	0.0301033
control_c32_13-other (non-essential)	-0.301283	0.280689	-0.694132	-0.0669788	-0.307341	-0.136682
control_c34_13-other (non-essential)	-0.192461	0.125112	-0.188022	-0.174195	-0.0515838	-0.356043
control_c35_13-other (non-essential)	0.0758398	0.0754897	0.160264	0.0828569	0.083686	-0.0234473
control_c36_13-other (non-essential)	0.0936596	0.206414	0.0362106	-0.0878229	0.390663	0.0355872
control_c38_13-other (non-essential)	-0.10026	0.163991	-0.309655	0.0780845	-0.132397	-0.0370713
control_c3_13-other (non-essential)	0.0476726	0.1724	-0.0864248	-0.0850424	0.0862753	0.275882
control_c40_13-other (non-essential)	0.353435	0.296088	0.684749	0.0193239	0.210607	0.499059
control_c44_13-other (non-essential)	-0.23587	0.154129	-0.456187	-0.101191	-0.21453	-0.171574
control_c46_13-other (non-essential)	0.433835	0.135846	0.538788	0.340158	0.294952	0.561441
control_c47_13-other (non-essential)	0.351905	0.127722	0.500287	0.216268	0.280562	0.410506
control_c48_13-other (non-essential)	0.166781	0.189139	0.384628	-0.0427863	0.0734474	0.251834
control_c49_13-other (non-essential)	-0.0683166	0.172209	0.0769362	-0.290261	0.0585419	-0.118483
control_c4_13-other (non-essential)	0.181654	0.138448	0.321432	0.194979	0.219267	-0.00906303
control_c51_13-other (non-essential)	0.0119295	0.203366	0.183521	-0.105792	0.184143	-0.214154
control_c54_13-other (non-essential)	-0.219677	0.132047	-0.372729	-0.0895652	-0.131748	-0.284667
control_c57_13-other (non-essential)	0.497928	0.206224	0.758416	0.305112	0.363434	0.564749
control_c59_13-other (non-essential)	-0.454503	0.321461	-0.655797	-0.0466328	-0.355557	-0.760025
control_c61_13-other (non-essential)	-0.184513	0.126486	-0.230844	-0.13052	-0.0418777	-0.334811
control_c62_13-other (non-essential)	-0.0933435	0.177738	-0.35262	0.00982668	-0.0638695	0.0332888
control_c63_13-other (non-essential)	-0.127351	0.175576	-0.344521	0.0382456	-0.192573	-0.0105547
control_c64_13-other (non-essential)	0.0961818	0.141047	0.0560396	0.253615	-0.0773715	0.152444
control_c66_13-other (non-essential)	0.334875	0.101774	0.484016	0.257827	0.286678	0.310977
control_c67_13-other (non-essential)	0.0961818	0.141047	0.0560396	0.253615	-0.0773715	0.152444
control_c68_13-other (non-essential)	0.0502031	0.0923229	0.113097	-0.0194089	-0.0379431	0.145068
control_c6_13-other (non-essential)	-0.0699962	0.338162	-0.553476	0.189963	0.133277	-0.049749
control_c70_13-other (non-essential)	-0.544653	0.1717	-0.478479	-0.638002	-0.337442	-0.724689
control_c72_13-other (non-essential)	0.0429966	0.157211	0.0305654	-0.129236	0.0185458	0.252111
control_c74_13-other (non-essential)	0.288002	0.220926	0.313826	0.0273465	0.246918	0.563917
control_c75_13-other (non-essential)	0.0696049	0.125076	0.169127	-0.0713201	0.180613	0
control_c77_13-other (non-essential)	0.248065	0.146996	0.0361505	0.373002	0.30774	0.275369
control_c79_13-other (non-essential)	-0.0816909	0.176304	-0.168396	0.0391814	0.0890255	-0.286574
control_c7_13-other (non-essential)	0.209693	0.0809442	0.130677	0.149462	0.286016	0.272616
control_c80_13-other (non-essential)	-0.321618	0.278747	-0.465056	-0.0644117	-0.114024	-0.642981
control_c81_13-other (non-essential)	-0.365357	0.24448	-0.572899	-0.0819348	-0.240461	-0.566133
control_gfp_13-other (non-essential)	-0.109793	0.146634	-0.226857	-0.2129	-0.088957	0.0895434
rfp_124as_13-other (non-essential)	-0.151821	0.0778097	-0.0825231	-0.101636	-0.168526	-0.254599
